# Supplementary material for: Comprehensive analysis of SQOR involvement in ferroptosis resistance of pancreatic ductal adenocarcinoma in hypoxic environments
Source: Front Immunol. 2025 May 1;16:1513589. doi: 10.3389/fimmu.2025.1513589 (PMC12078260; doi:10.3389/fimmu.2025.1513589)
Supplement: Supplementary file 1 [file DataSheet1.zip]

Archive with 61 entries (58 files):
- data/
- data/.Rhistory
- __MACOSX/data/._.Rhistory
- data/.DS_Store
- __MACOSX/data/._.DS_Store
- data/bulk_ferroptosis.R
- __MACOSX/data/._bulk_ferroptosis.R
- data/st SQOR.R
- __MACOSX/data/._st SQOR.R
- data/Public dataset sources.docx
- __MACOSX/data/._Public dataset sources.docx
- data/scrna_paad.Rmd
- __MACOSX/data/._scrna_paad.Rmd
- data/TCGA-CDR-SupplementalTableS1.xlsx
- __MACOSX/data/._TCGA-CDR-SupplementalTableS1.xlsx
- data/bulk_paad_hypoxia_ferroptosis.R
- __MACOSX/data/._bulk_paad_hypoxia_ferroptosis.R
- data/experiment/
- data/experiment/shSQOR e+f.jpg
- __MACOSX/data/experiment/._shSQOR e+f.jpg
- data/experiment/experiment.R
- __MACOSX/data/experiment/._experiment.R
- data/experiment/.DS_Store
- __MACOSX/data/experiment/._.DS_Store
- data/experiment/shNC erastin.jpg
- __MACOSX/data/experiment/._shNC erastin.jpg
- data/experiment/PCR 2.xlsx
- __MACOSX/data/experiment/._PCR 2.xlsx
- data/experiment/CCK8 2.xlsx
- __MACOSX/data/experiment/._CCK8 2.xlsx
- data/experiment/shNC e+f.jpg
- __MACOSX/data/experiment/._shNC e+f.jpg
- data/experiment/SQOR.jpg
- __MACOSX/data/experiment/._SQOR.jpg
- data/experiment/shSQOR erastin.jpg
- __MACOSX/data/experiment/._shSQOR erastin.jpg
- data/experiment/PCR 1.xlsx
- __MACOSX/data/experiment/._PCR 1.xlsx
- data/experiment/GAPDH.jpg
- __MACOSX/data/experiment/._GAPDH.jpg
- data/experiment/CCK8 1.xlsx
- __MACOSX/data/experiment/._CCK8 1.xlsx
- data/experiment/animal/
- data/experiment/shSQOR control.jpg
- __MACOSX/data/experiment/._shSQOR control.jpg
- data/experiment/MDA.xlsx
- __MACOSX/data/experiment/._MDA.xlsx
- data/experiment/shNC control.jpg
- __MACOSX/data/experiment/._shNC control.jpg
- data/experiment/animal/tumor data.xlsx
- __MACOSX/data/experiment/animal/._tumor data.xlsx
- data/experiment/animal/E+H 200X.jpg
- __MACOSX/data/experiment/animal/._E+H 200X.jpg
- data/experiment/animal/tumor.jpg
- __MACOSX/data/experiment/animal/._tumor.jpg
- data/experiment/animal/DMSO 200X.jpg
- __MACOSX/data/experiment/animal/._DMSO 200X.jpg
- data/experiment/animal/HTS07545 200X.jpg
- __MACOSX/data/experiment/animal/._HTS07545 200X.jpg
- data/experiment/animal/Erastin 200X.jpg
- __MACOSX/data/experiment/animal/._Erastin 200X.jpg
