# Supplementary material for: Comprehensive analysis of SQOR involvement in ferroptosis resistance of pancreatic ductal adenocarcinoma in hypoxic environments
Source: Front Immunol. 2025 May 1;16:1513589. doi: 10.3389/fimmu.2025.1513589 (PMC12078260; doi:10.3389/fimmu.2025.1513589)
Supplement: Supplementary file 1 [file DataSheet1.zip › data/bulk_ferroptosis.R]

library(Biobase)
library(genefilter)
library(limma)
library(RColorBrewer)
library(GSVA)    #need R 3.6
library(pheatmap)
library(stringr)
library(ggsci)

### pan_cancerSQOR与全通路的相关性分析 ####

###GSVA 铁死亡通路打分 

#input data
ferroptosis_suppressor_gene <- read_tsv("/home/sway/bioinfo/lq/Ferroptosis/ferroptosis suppressor.txt",col_names = F)

set=list(ferroptosis_suppressor_gene[[1]])

setwd("/home/sway/bioinfo/lq/")

fs <- list.files('./data/',pattern = 'tpm.Rdata')
fs

ferroptosis_sqor <- lapply(fs,function(x){
  #x=fs[1]
  pro <- str_remove(x, ".tpm.Rdata")
  print(pro)
  load(file =  file.path('./data/',x))
  
  #calculation
  exprMatrix=mat1 
  head(exprMatrix)
  dim(exprMatrix)
  gsva_matrix<- gsva(as.matrix(exprMatrix), set,method='ssgsea',kcdf='Gaussian',abs.ranking=TRUE)
  gsva_matrix1<- t(scale(t(gsva_matrix)))
  head(gsva_matrix1)
  normalization<-function(x){
    return((x-min(x))/(max(x)-min(x)))}
  nor_gsva_matrix1 <- normalization(gsva_matrix1) 
  dim(nor_gsva_matrix1)
  
  score.gsva.metab=as.data.frame(t(nor_gsva_matrix1)) %>% 
    dplyr::rename("ferroptosis"="V1") %>% rownames_to_column("sample")
  head(score.gsva.metab)
  
  exprMatrix_sqor <- exprMatrix %>% t() %>% as.data.frame() %>% 
    select(SQRDL) %>% rownames_to_column("sample")
  
  score.gsva.metab_sqor <- score.gsva.metab %>% 
    left_join(exprMatrix_sqor, by = "sample") %>% 
    nest() %>% 
    mutate(type = pro) %>% 
    mutate(model=map(data,~cor.test(~ SQRDL + ferroptosis,method = "spearman",data=.))) %>% 
    mutate(res=map(model,~broom::tidy(.))) %>% 
    unnest(res) %>% 
    mutate(pathway = "ferroptosis") %>% 
    select(pathway, estimate,p.value,type)
  
  return(score.gsva.metab_sqor)
  
})

save(ferroptosis_sqor, file = "/home/sway/bioinfo/lq/Ferroptosis/ferroptosis_sqor_1_spear.Rdata")


pathway_score <-ferroptosis_sqor %>% map_df(~.) %>% 
  mutate(type=str_replace(type,'TCGA-',''))

load(file = "/home/sway/bioinfo/lq/result/cor_result/cor_sqor.Rdata")

pathway_score = 
  lapply(1:33,function(x){
    rbind(cor_sqor[[x]],ferroptosis_sqor[[x]])
  })

pathway_score[[1]]$pathway

# save(pathway_score, file = "/home/sway/bioinfo/lq/result/cor_result/pathway_score_1.Rdata")

pathway_score <- pathway_score %>% map_df(~.) %>% 
  mutate(type=str_replace(type,'TCGA-','')) %>% 
  mutate(pathway=str_replace(pathway, "ferroptosis","Ferroptosis Resistance"))
  
  
pathway_score[which(pathway_score$p.value<0.001),'sig'] <- '***'
pathway_score[which(pathway_score$p.value<0.01 & pathway_score$p.value>0.001),'sig'] <- '**'
pathway_score[which(pathway_score$p.value<0.05 & pathway_score$p.value>0.01),'sig'] <- '*'
pathway_score[which(pathway_score$p.value<0.001),'p.value'] <- 'p<0.001'
pathway_score[which(pathway_score$p.value<0.01 & pathway_score$p.value>0.001),'p.value'] <- 'p<0.01'
pathway_score[which(pathway_score$p.value<0.05 & pathway_score$p.value>0.01),'p.value'] <- 'p<0.05'
pathway_score[which(pathway_score$p.value>0.05),'p.value'] <- 'NS'
pathway_score$Correlation <- abs(pathway_score$estimate)

table(pathway_score$pathway,pathway_score$sig)

pathway_score$pathway <- factor(pathway_score$pathway, levels = 
                                  c("PI3K","Estrogen","Androgen","VEGF","Trail",
                                    "TGFb","p53","WNT","EGFR","MAPK","Hypoxia",
                                    "Ferroptosis Resistance","TNFa","NFkB","JAK-STAT"))

library(ggsci)
library("scales")
show_col(pal_nejm("default", alpha = 1)(8))

p0 <- ggplot(pathway_score, aes(type,pathway))+
  geom_point(shape=21,aes(size=Correlation,fill=estimate),color="black",alpha=0.8) +
  geom_text(aes(label=sig), color="black", size=3,vjust = 1.7) + 
  scale_fill_gradient2(high = "#BC3C29FF",mid="white",low = "#0072B5FF",limits=c(-0.8,0.8))+
  labs(x='Tumor Type',y="Pathway") + 
  scale_size(range = c(1,4))+
  theme_bw(base_size = 15)+
  theme(axis.text.x = element_text(size=9,angle = 45,hjust = 1,color = "black"),
        axis.text.y = element_text(size=9,color = "black"),
        axis.ticks.y = element_blank(),
        panel.background=element_blank(),
        legend.title =element_text(size=11),
        legend.text  =element_text(size=8))

p0

setwd( "/home/sway/bioinfo/lq/figure/")
getwd()
ggsave(p0,filename="sqor_bulk_all_pathway_1_spear.pdf",height=4.5,width=9)
