# Supplementary material for: Comprehensive analysis of SQOR involvement in ferroptosis resistance of pancreatic ductal adenocarcinoma in hypoxic environments
Source: Front Immunol. 2025 May 1;16:1513589. doi: 10.3389/fimmu.2025.1513589 (PMC12078260; doi:10.3389/fimmu.2025.1513589)
Supplement: Supplementary file 1 [file DataSheet1.zip › data/st SQOR.R]

rm(list = ls())
library(Seurat)
library(tidyverse)
library(ggpubr)
library('glmGamPoi')
#####SS1905133 ####
spe_SS1905133 = Load10X_Spatial(data.dir = "/Users/linquan/MEDICAL/R/pan/st/GSE235315/GSE235315_RAW/GSM7498811_SS1905133_processed/nfs/SCMGL/srk01_PancCa/GEO_visium/processed_submission_230614/SS1905133_processed/",
                      filename = "filtered_feature_bc_matrix.h5",
                      assay = "Spatial", 
                      slice = "PanIn")

spe_SS1905133$nFeature_Spatial
dim(spe_SS1905133)
spe_SS1905133 <- SCTransform(spe_SS1905133, assay = "Spatial", verbose = FALSE)
# spe<- NormalizeData(spe, 
#                      normalization.method = "LogNormalize",
#                      scale.factor = 1e4) 
spe_SS1905133 <- FindVariableFeatures(spe_SS1905133)
spe_SS1905133 <- ScaleData(spe_SS1905133)
spe_SS1905133 <- RunPCA(spe_SS1905133, assay = "SCT", verbose = FALSE)
# spe <- RunPCA(spe, verbose = FALSE)
stdev <- spe_SS1905133@reductions$pca@stdev
var <- stdev^2

EndVar = 0

for(i in 1:length(var)){
  total <- sum(var)
  numerator <- sum(var[1:i])
  expvar <- numerator/total
  if(EndVar == 0){
    if(expvar > 0.9){
      EndVar <- EndVar + 1
      PCNum <- i
    }
  }
}

spe_SS1905133 <- FindNeighbors(spe_SS1905133, reduction = "pca", dims = 1:PCNum)
spe_SS1905133 <- FindClusters(spe_SS1905133, verbose = FALSE,resolution=2)
spe_SS1905133 <- RunUMAP(spe_SS1905133, reduction = "pca", dims =1:PCNum)


library(progeny)

spe_SS1905133 <- progeny(spe_SS1905133, scale=FALSE, organism="Human", top=500, perm=1, 
                   return_assay = TRUE, assay_name = "SCT")

spe_SS1905133 <- Seurat::ScaleData(spe_SS1905133, assay = "progeny") 

progeny_scores_df_spe <- 
  as.data.frame(t(GetAssayData(spe_SS1905133, layer = "scale.data", 
                               assay = "progeny"))) %>%
  rownames_to_column("Cell")
dim(progeny_scores_df_spe)

SQOR_spe <- as.data.frame(FetchData(spe_SS1905133,"SQOR")) %>% rownames_to_column("Cell") %>% left_join(progeny_scores_df_spe,"Cell")
cor.test(SQOR_spe$SQOR,SQOR_spe$Hypoxia,method = "spearman")
spe_SS1905133[["Hypoxia"]]=SQOR_spe$Hypoxia

p4 <- SpatialFeaturePlot(spe_SS1905133,features = "Hypoxia")+
  scale_fill_gradient2(high = "#BC3C29FF",mid="white",low = "#0072B5FF",midpoint = 1)+
  theme(legend.position = "right")
p3 <- SpatialFeaturePlot(spe_SS1905133,features = "SQOR")+
  scale_fill_gradient2(high = "#BC3C29FF",mid="white",low = "#0072B5FF",midpoint = 1)+
  theme(legend.position = "right")

p3+p4

setwd("/Users/linquan/MEDICAL/R/pan/st/GSE235315/figure/")
ggsave(p3+p4, filename="ST_sqor_hypoxia1.pdf",height=5,width=9)


library(irGSEA)

ferroptosis_suppressor_gene =read.table("/Users/linquan/MEDICAL/R/pan/Ferroptosis/ferroptosis suppressor.txt",header = T,na.strings = c(" "),sep = "\t")

set=list(ferroptosis_suppressor_gene[[1]])
malignant_score <- irGSEA.score(object = spe_SS1905133 , assay = "SCT", slot = "data",
                                custom = T, geneset = set, 
                                method = "ssgsea",
                                kcdf = 'Gaussian',ncores = 120)
gsva_matrix1<- scale(malignant_score@assays$ssgsea$data %>% as.matrix())
head(gsva_matrix1)

normalization<-function(x){
  return((x-min(x))/(max(x)-min(x)))}
nor_gsva_matrix1 <- normalization(gsva_matrix1)

score.gsva.metab=as.data.frame(nor_gsva_matrix1) %>% 
  set_names("ferroptosis") %>% rownames_to_column("sample") %>% left_join(SQOR_spe,by=c("sample"="Cell"))

spe_SS1905133[["ferroptosis"]]=score.gsva.metab$ferroptosis


p6 <- SpatialFeaturePlot(spe_SS1905133,features = "ferroptosis", alpha = c(0.1, 1), pt.size.factor = 2)+
  scale_fill_gradient2(high = "#BC3C29FF",mid="white",low = "#0072B5FF",midpoint = 1)+
  theme(legend.position = "right")
p6

p3+p4+p6

cor.test(score.gsva.metab$SQOR,score.gsva.metab$Hypoxia,method="spearman")
cor.test(score.gsva.metab$ferroptosis,score.gsva.metab$Hypoxia,method="spearman")
cor.test(score.gsva.metab$SQOR,score.gsva.metab$ferroptosis,method="spearman")


#####SS1923404 ####
rm(list = ls())
spe_SS1923404= Load10X_Spatial(data.dir = "/Users/linquan/MEDICAL/R/pan/st/GSE235315/GSE235315_RAW/GSM7498812_SS1923404_processed/nfs/SCMGL/srk01_PancCa/GEO_visium/processed_submission_230614/SS1923404_processed",
                                filename = "filtered_feature_bc_matrix.h5",
                                assay = "Spatial", 
                                slice = "PanIn")

dim(spe_SS1923404)
spe_SS1923404 <- SCTransform(spe_SS1923404, assay = "Spatial", verbose = FALSE)
# spe<- NormalizeData(spe, 
#                      normalization.method = "LogNormalize",
#                      scale.factor = 1e4) 
spe_SS1923404 <- FindVariableFeatures(spe_SS1923404)
spe_SS1923404 <- ScaleData(spe_SS1923404)
spe_SS1923404 <- RunPCA(spe_SS1923404, assay = "SCT", verbose = FALSE)
# spe <- RunPCA(spe, verbose = FALSE)
stdev <- spe_SS1923404@reductions$pca@stdev
var <- stdev^2

EndVar = 0

for(i in 1:length(var)){
  total <- sum(var)
  numerator <- sum(var[1:i])
  expvar <- numerator/total
  if(EndVar == 0){
    if(expvar > 0.9){
      EndVar <- EndVar + 1
      PCNum <- i
    }
  }
}

spe_SS1923404 <- FindNeighbors(spe_SS1923404, reduction = "pca", dims = 1:PCNum)
spe_SS1923404 <- FindClusters(spe_SS1923404, verbose = FALSE,resolution=2)
spe_SS1923404 <- RunUMAP(spe_SS1923404, reduction = "pca", dims =1:PCNum)


spe_SS1923404 <- progeny(spe_SS1923404, scale=FALSE, organism="Human", top=500, perm=1, 
                         return_assay = TRUE, assay_name = "SCT")

spe_SS1923404  <- Seurat::ScaleData(spe_SS1923404 , assay = "progeny") 

progeny_scores_df_spe <- 
  as.data.frame(t(GetAssayData(spe_SS1923404, layer = "scale.data", 
                               assay = "progeny"))) %>%
  rownames_to_column("Cell")
dim(progeny_scores_df_spe)

SQOR_spe <- as.data.frame(FetchData(spe_SS1923404,"SQOR")) %>% rownames_to_column("Cell") %>% left_join(progeny_scores_df_spe,"Cell")
cor.test(SQOR_spe$SQOR,SQOR_spe$Hypoxia,method="spearman")
spe_SS1923404[["Hypoxia"]]=SQOR_spe$Hypoxia
p4 <- SpatialFeaturePlot(spe_SS1923404,features = "Hypoxia")+
  scale_fill_gradient2(high = "#BC3C29FF",mid="white",low = "#0072B5FF",midpoint = 1)+
  theme(legend.position = "right")
p3 <- SpatialFeaturePlot(spe_SS1923404,features = "SQOR")+
  scale_fill_gradient2(high = "#BC3C29FF",mid="white",low = "#0072B5FF",midpoint = 1)+
  theme(legend.position = "right")

p3+p4

setwd("/Users/linquan/MEDICAL/R/pan/st/GSE235315/figure/")
ggsave(p3+p4, filename="ST_sqor_hypoxia2.pdf",height=5,width=9)

library(irGSEA)

ferroptosis_suppressor_gene =read.table("./lq/ferroptosis suppressor.txt",header = T,na.strings = c(" "),sep = "\t")

set=list(ferroptosis_suppressor_gene[[1]])
malignant_score <- irGSEA.score(object = spe_SS1923404 , assay = "SCT", slot = "data",
                                custom = T, geneset = set, 
                                method = "ssgsea",
                                kcdf = 'Gaussian',ncores = 120)
gsva_matrix1<- scale(malignant_score@assays$ssgsea$data %>% as.matrix())
head(gsva_matrix1)

normalization<-function(x){
  return((x-min(x))/(max(x)-min(x)))}
nor_gsva_matrix1 <- normalization(gsva_matrix1)

score.gsva.metab=as.data.frame(nor_gsva_matrix1) %>% 
  set_names("ferroptosis") %>% rownames_to_column("sample") %>% left_join(SQOR_spe,by=c("sample"="Cell"))

spe_SS1923404[["ferroptosis"]]=score.gsva.metab$ferroptosis


p6 <- SpatialFeaturePlot(spe_SS1923404,features = "ferroptosis", alpha = c(0.1, 1), pt.size.factor = 2)
p6

p3+p4+p6

cor.test(score.gsva.metab$SQOR,score.gsva.metab$Hypoxia,method="spearman")
cor.test(score.gsva.metab$ferroptosis,score.gsva.metab$Hypoxia,method="spearman")
cor.test(score.gsva.metab$SQOR,score.gsva.metab$ferroptosis,method="spearman")


#####SS1945070 ####
rm(list = ls())
spe_SS1945070= Load10X_Spatial(data.dir = "/Users/linquan/MEDICAL/R/pan/st/GSE235315//GSE235315_RAW/GSM7498813_SS1945070_processed/nfs/SCMGL/srk01_PancCa/GEO_visium/processed_submission_230614/SS1945070_processed/",
                               filename = "filtered_feature_bc_matrix.h5",
                               assay = "Spatial", 
                               slice = "PanIn")

dim(spe_SS1945070)
spe_SS1945070 <- SCTransform(spe_SS1945070, assay = "Spatial", verbose = FALSE)
# spe<- NormalizeData(spe, 
#                      normalization.method = "LogNormalize",
#                      scale.factor = 1e4) 
spe_SS1945070 <- FindVariableFeatures(spe_SS1945070)
spe_SS1945070 <- ScaleData(spe_SS1945070)
spe_SS1945070 <- RunPCA(spe_SS1945070, assay = "SCT", verbose = FALSE)
# spe <- RunPCA(spe, verbose = FALSE)
stdev <- spe_SS1945070@reductions$pca@stdev
var <- stdev^2

EndVar = 0

for(i in 1:length(var)){
  total <- sum(var)
  numerator <- sum(var[1:i])
  expvar <- numerator/total
  if(EndVar == 0){
    if(expvar > 0.9){
      EndVar <- EndVar + 1
      PCNum <- i
    }
  }
}

spe_SS1945070 <- FindNeighbors(spe_SS1945070, reduction = "pca", dims = 1:PCNum)
spe_SS1945070 <- FindClusters(spe_SS1945070, verbose = FALSE,resolution=2)
spe_SS1945070 <- RunUMAP(spe_SS1945070, reduction = "pca", dims =1:PCNum)


spe_SS1945070 <- progeny(spe_SS1945070, scale=FALSE, organism="Human", top=500, perm=1, 
                         return_assay = TRUE, assay_name = "SCT")

spe_SS1945070  <- Seurat::ScaleData(spe_SS1945070 , assay = "progeny") 

progeny_scores_df_spe <- 
  as.data.frame(t(GetAssayData(spe_SS1945070, layer = "scale.data", 
                               assay = "progeny"))) %>%
  rownames_to_column("Cell")
dim(progeny_scores_df_spe)

SQOR_spe <- as.data.frame(FetchData(spe_SS1945070,"SQOR")) %>% rownames_to_column("Cell") %>% left_join(progeny_scores_df_spe,"Cell")
cor.test(SQOR_spe$SQOR,SQOR_spe$Hypoxia,method="spearman",exact = F)

spe_SS1945070[["Hypoxia"]]=SQOR_spe$Hypoxia
p4 <- SpatialFeaturePlot(spe_SS1945070,features = "Hypoxia")+
  scale_fill_gradient2(high = "#BC3C29FF",mid="white",low = "#0072B5FF",midpoint = 1)+
  theme(legend.position = "right")
p3 <- SpatialFeaturePlot(spe_SS1945070,features = "SQOR")+
  scale_fill_gradient2(high = "#BC3C29FF",mid="white",low = "#0072B5FF",midpoint = 1)+
  theme(legend.position = "right")
p5 <- SpatialDimPlot(spe_SS1945070, label = TRUE, label.size = 3,pt.size.factor = 1)

p3+p4

setwd("/Users/linquan/MEDICAL/R/pan/st/GSE235315/figure/")
ggsave(p3+p4, filename="ST_sqor_hypoxia3.pdf",height=5,width=9)

library(irGSEA)

ferroptosis_suppressor_gene =read.table("./lq/ferroptosis suppressor.txt",header = T,na.strings = c(" "),sep = "\t")

set=list(ferroptosis_suppressor_gene[[1]])
malignant_score <- irGSEA.score(object = spe_SS1945070 , assay = "SCT", slot = "data",
                                custom = T, geneset = set, 
                                method = "ssgsea",
                                kcdf = 'Gaussian',ncores = 120)
gsva_matrix1<- scale(malignant_score@assays$ssgsea$data %>% as.matrix())
head(gsva_matrix1)

normalization<-function(x){
  return((x-min(x))/(max(x)-min(x)))}
nor_gsva_matrix1 <- normalization(gsva_matrix1)

score.gsva.metab=as.data.frame(nor_gsva_matrix1) %>% 
  set_names("ferroptosis") %>% rownames_to_column("sample") %>% left_join(SQOR_spe,by=c("sample"="Cell"))

spe_SS1945070[["ferroptosis"]]=score.gsva.metab$ferroptosis


p6 <- SpatialFeaturePlot(spe_SS1945070,features = "ferroptosis", alpha = c(0.1, 1), pt.size.factor = 2)
p6

p3+p4+p6

cor.test(score.gsva.metab$SQOR,score.gsva.metab$Hypoxia,method="spearman")
cor.test(score.gsva.metab$ferroptosis,score.gsva.metab$Hypoxia,method="spearman")
cor.test(score.gsva.metab$SQOR,score.gsva.metab$ferroptosis,method="spearman")


#####SS1960050 ####

rm(list = ls())
spe_SS1960050= Load10X_Spatial(data.dir = "/Users/linquan/MEDICAL/R/pan/st/GSE235315/GSE235315_RAW/GSM7498814_SS1960050_processed/nfs/SCMGL/srk01_PancCa/GEO_visium/processed_submission_230614/SS1960050_processed/",
                               filename = "filtered_feature_bc_matrix.h5",
                               assay = "Spatial", 
                               slice = "PanIn")

spe_SS1960050$nFeature_Spatial
dim(spe_SS1960050)
spe_SS1960050 <- SCTransform(spe_SS1960050, assay = "Spatial", verbose = FALSE)
# spe<- NormalizeData(spe, 
#                      normalization.method = "LogNormalize",
#                      scale.factor = 1e4) 
spe_SS1960050 <- FindVariableFeatures(spe_SS1960050)
spe_SS1960050 <- ScaleData(spe_SS1960050)
spe_SS1960050 <- RunPCA(spe_SS1960050, assay = "SCT", verbose = FALSE)
# spe <- RunPCA(spe, verbose = FALSE)
stdev <- spe_SS1960050@reductions$pca@stdev
var <- stdev^2

EndVar = 0

for(i in 1:length(var)){
  total <- sum(var)
  numerator <- sum(var[1:i])
  expvar <- numerator/total
  if(EndVar == 0){
    if(expvar > 0.9){
      EndVar <- EndVar + 1
      PCNum <- i
    }
  }
}

spe_SS1960050 <- FindNeighbors(spe_SS1960050, reduction = "pca", dims = 1:PCNum)
spe_SS1960050 <- FindClusters(spe_SS1960050, verbose = FALSE,resolution=2)
spe_SS1960050 <- RunUMAP(spe_SS1960050, reduction = "pca", dims =1:PCNum)


spe_SS1960050 <- progeny(spe_SS1960050, scale=FALSE, organism="Human", top=500, perm=1, 
                         return_assay = TRUE, assay_name = "SCT")

spe_SS1960050  <- Seurat::ScaleData(spe_SS1960050 , assay = "progeny") 

progeny_scores_df_spe <- 
  as.data.frame(t(GetAssayData(spe_SS1960050, layer = "scale.data", 
                               assay = "progeny"))) %>%
  rownames_to_column("Cell")
dim(progeny_scores_df_spe)

SQOR_spe <- as.data.frame(FetchData(spe_SS1960050,"SQOR")) %>% rownames_to_column("Cell") %>% left_join(progeny_scores_df_spe,"Cell")
cor.test(SQOR_spe$SQOR,SQOR_spe$Hypoxia,method="spearman")
spe_SS1960050[["Hypoxia"]]=SQOR_spe$Hypoxia
p4 <- SpatialFeaturePlot(spe_SS1960050,features = "Hypoxia")+
  scale_fill_gradient2(high = "#BC3C29FF",mid="white",low = "#0072B5FF",midpoint = 1)+
  theme(legend.position = "right")
p3 <- SpatialFeaturePlot(spe_SS1960050,features = "SQOR")+
  scale_fill_gradient2(high = "#BC3C29FF",mid="white",low = "#0072B5FF",midpoint = 1)+
  theme(legend.position = "right")

p5 <- SpatialDimPlot(spe_SS1960050, label = TRUE, label.size = 3,pt.size.factor = 1)
p3+p4

setwd("/Users/linquan/MEDICAL/R/pan/st/GSE235315/figure/")
ggsave(p3+p4, filename="ST_sqor_hypoxia4.pdf",height=5,width=9)


library(irGSEA)

ferroptosis_suppressor_gene =read.table("./lq/ferroptosis suppressor.txt",header = T,na.strings = c(" "),sep = "\t")

set=list(ferroptosis_suppressor_gene[[1]])
malignant_score <- irGSEA.score(object = spe_SS1960050 , assay = "SCT", slot = "data",
                                custom = T, geneset = set, 
                                method = "ssgsea",
                                kcdf = 'Gaussian',ncores = 120)
gsva_matrix1<- scale(malignant_score@assays$ssgsea$data %>% as.matrix())
head(gsva_matrix1)

normalization<-function(x){
  return((x-min(x))/(max(x)-min(x)))}
nor_gsva_matrix1 <- normalization(gsva_matrix1)

score.gsva.metab=as.data.frame(nor_gsva_matrix1) %>% 
  set_names("ferroptosis") %>% rownames_to_column("sample") %>% left_join(SQOR_spe,by=c("sample"="Cell"))

spe_SS1960050[["ferroptosis"]]=score.gsva.metab$ferroptosis


p6 <- SpatialFeaturePlot(spe_SS1960050,features = "ferroptosis", alpha = c(0.1, 1), pt.size.factor = 2)
p6

p3+p4+p6

cor.test(score.gsva.metab$SQOR,score.gsva.metab$Hypoxia,method="spearman")
cor.test(score.gsva.metab$ferroptosis,score.gsva.metab$Hypoxia,method="spearman")
cor.test(score.gsva.metab$SQOR,score.gsva.metab$ferroptosis,method="spearman")


#####SS2002154 ####

rm(list = ls())
spe_SS2002154= Load10X_Spatial(data.dir = "/Users/linquan/MEDICAL/R/pan/st/GSE235315/GSE235315_RAW/GSM7498815_SS2002154_processed/nfs/SCMGL/srk01_PancCa/GEO_visium/processed_submission_230614/SS2002154_processed/",
                               filename = "filtered_feature_bc_matrix.h5",
                               assay = "Spatial", 
                               slice = "PanIn")

spe_SS2002154$nFeature_Spatial
dim(spe_SS2002154)
spe_SS2002154 <- SCTransform(spe_SS2002154, assay = "Spatial", verbose = FALSE)
# spe<- NormalizeData(spe, 
#                      normalization.method = "LogNormalize",
#                      scale.factor = 1e4) 
spe_SS2002154 <- FindVariableFeatures(spe_SS2002154)
spe_SS2002154 <- ScaleData(spe_SS2002154)
spe_SS2002154 <- RunPCA(spe_SS2002154, assay = "SCT", verbose = FALSE)
# spe <- RunPCA(spe, verbose = FALSE)
stdev <- spe_SS2002154@reductions$pca@stdev
var <- stdev^2

EndVar = 0

for(i in 1:length(var)){
  total <- sum(var)
  numerator <- sum(var[1:i])
  expvar <- numerator/total
  if(EndVar == 0){
    if(expvar > 0.9){
      EndVar <- EndVar + 1
      PCNum <- i
    }
  }
}

spe_SS2002154 <- FindNeighbors(spe_SS2002154, reduction = "pca", dims = 1:PCNum)
spe_SS2002154 <- FindClusters(spe_SS2002154, verbose = FALSE,resolution=2)
spe_SS2002154 <- RunUMAP(spe_SS2002154, reduction = "pca", dims =1:PCNum)


spe_SS2002154 <- progeny(spe_SS2002154, scale=FALSE, organism="Human", top=500, perm=1, 
                         return_assay = TRUE, assay_name = "SCT")

spe_SS2002154  <- Seurat::ScaleData(spe_SS2002154 , assay = "progeny") 

progeny_scores_df_spe <- 
  as.data.frame(t(GetAssayData(spe_SS2002154, layer = "scale.data", 
                               assay = "progeny"))) %>%
  rownames_to_column("Cell")
dim(progeny_scores_df_spe)

SQOR_spe <- as.data.frame(FetchData(spe_SS2002154,"SQOR")) %>% rownames_to_column("Cell") %>% left_join(progeny_scores_df_spe,"Cell")
cor.test(SQOR_spe$SQOR,SQOR_spe$Hypoxia,method="spearman",exact = F)
spe_SS2002154[["Hypoxia"]]=SQOR_spe$Hypoxia
p4 <- SpatialFeaturePlot(spe_SS2002154,features = "Hypoxia")+
  scale_fill_gradient2(high = "#BC3C29FF",mid="white",low = "#0072B5FF",midpoint = 1)+
  theme(legend.position = "right")
p3 <- SpatialFeaturePlot(spe_SS2002154,features = "SQOR")+
  scale_fill_gradient2(high = "#BC3C29FF",mid="white",low = "#0072B5FF",midpoint = 1)+
  theme(legend.position = "right")
p5 <- SpatialDimPlot(spe_SS2002154, label = TRUE, label.size = 3,pt.size.factor = 1)
p3+p4

setwd("/Users/linquan/MEDICAL/R/pan/st/GSE235315/figure/")
ggsave(p3+p4, filename="ST_sqor_hypoxia5.pdf",height=5,width=9)


library(irGSEA)

ferroptosis_suppressor_gene =read.table("./lq/ferroptosis suppressor.txt",header = T,na.strings = c(" "),sep = "\t")

set=list(ferroptosis_suppressor_gene[[1]])
malignant_score <- irGSEA.score(object = spe_SS2002154 , assay = "SCT", slot = "data",
                                custom = T, geneset = set, 
                                method = "ssgsea",
                                kcdf = 'Gaussian',ncores = 120)
gsva_matrix1<- scale(malignant_score@assays$ssgsea$data %>% as.matrix())
head(gsva_matrix1)

normalization<-function(x){
  return((x-min(x))/(max(x)-min(x)))}
nor_gsva_matrix1 <- normalization(gsva_matrix1)

score.gsva.metab=as.data.frame(nor_gsva_matrix1) %>% 
  set_names("ferroptosis") %>% rownames_to_column("sample") %>% left_join(SQOR_spe,by=c("sample"="Cell"))

spe_SS2002154[["ferroptosis"]]=score.gsva.metab$ferroptosis


p6 <- SpatialFeaturePlot(spe_SS2002154,features = "ferroptosis", alpha = c(0.1, 1), pt.size.factor = 2)
p6

p3+p4+p6

cor.test(score.gsva.metab$SQOR,score.gsva.metab$Hypoxia,method="spearman")
cor.test(score.gsva.metab$ferroptosis,score.gsva.metab$Hypoxia,method="spearman")
cor.test(score.gsva.metab$SQOR,score.gsva.metab$ferroptosis,method="spearman")


#####SS2005094####
rm(list = ls())
spe_SS2005094= Load10X_Spatial(data.dir = "/Users/linquan/MEDICAL/R/pan/st/GSE235315/GSE235315_RAW/GSM7498816_SS2005094_processed/nfs/SCMGL/srk01_PancCa/GEO_visium/processed_submission_230614/SS2005094_processed/",
                               filename = "filtered_feature_bc_matrix.h5",
                               assay = "Spatial", 
                               slice = "PanIn")

spe_SS2005094$nFeature_Spatial
dim(spe_SS2005094)
spe_SS2005094 <- SCTransform(spe_SS2005094, assay = "Spatial", verbose = FALSE)
# spe<- NormalizeData(spe, 
#                      normalization.method = "LogNormalize",
#                      scale.factor = 1e4) 
spe_SS2005094 <- FindVariableFeatures(spe_SS2005094)
spe_SS2005094 <- ScaleData(spe_SS2005094)
spe_SS2005094 <- RunPCA(spe_SS2005094, assay = "SCT", verbose = FALSE)
# spe <- RunPCA(spe, verbose = FALSE)
stdev <- spe_SS2005094@reductions$pca@stdev
var <- stdev^2

EndVar = 0

for(i in 1:length(var)){
  total <- sum(var)
  numerator <- sum(var[1:i])
  expvar <- numerator/total
  if(EndVar == 0){
    if(expvar > 0.9){
      EndVar <- EndVar + 1
      PCNum <- i
    }
  }
}

spe_SS2005094 <- FindNeighbors(spe_SS2005094, reduction = "pca", dims = 1:PCNum)
spe_SS2005094 <- FindClusters(spe_SS2005094, verbose = FALSE,resolution=2)
spe_SS2005094 <- RunUMAP(spe_SS2005094, reduction = "pca", dims =1:PCNum)


spe_SS2005094 <- progeny(spe_SS2005094, scale=FALSE, organism="Human", top=500, perm=1, 
                         return_assay = TRUE, assay_name = "SCT")

spe_SS2005094  <- Seurat::ScaleData(spe_SS2005094 , assay = "progeny") 

progeny_scores_df_spe <- 
  as.data.frame(t(GetAssayData(spe_SS2005094, layer = "scale.data", 
                               assay = "progeny"))) %>%
  rownames_to_column("Cell")
dim(progeny_scores_df_spe)

SQOR_spe <- as.data.frame(FetchData(spe_SS2005094,"SQOR")) %>% rownames_to_column("Cell") %>% left_join(progeny_scores_df_spe,"Cell")
cor.test(SQOR_spe$SQOR,SQOR_spe$Hypoxia,method="spearman")
spe_SS2005094[["Hypoxia"]]=SQOR_spe$Hypoxia
p4 <- SpatialFeaturePlot(spe_SS2005094,features = "Hypoxia")+
  scale_fill_gradient2(high = "#BC3C29FF",mid="white",low = "#0072B5FF",midpoint = 1)+
  theme(legend.position = "right")
p3 <- SpatialFeaturePlot(spe_SS2005094,features = "SQOR")+
  scale_fill_gradient2(high = "#BC3C29FF",mid="white",low = "#0072B5FF",midpoint = 1)+
  theme(legend.position = "right")

p5 <- SpatialDimPlot(spe_SS2005094, label = TRUE, label.size = 3,pt.size.factor = 1)
p3+p4


setwd("/Users/linquan/MEDICAL/R/pan/st/GSE235315/figure/")
ggsave(p3+p4, filename="ST_sqor_hypoxia6.pdf",height=5,width=9)


library(irGSEA)

ferroptosis_suppressor_gene =read.table("./lq/ferroptosis suppressor.txt",header = T,na.strings = c(" "),sep = "\t")

set=list(ferroptosis_suppressor_gene[[1]])
malignant_score <- irGSEA.score(object = spe_SS2005094 , assay = "SCT", slot = "data",
                                custom = T, geneset = set, 
                                method = "ssgsea",
                                kcdf = 'Gaussian',ncores = 120)
gsva_matrix1<- scale(malignant_score@assays$ssgsea$data %>% as.matrix())
head(gsva_matrix1)

normalization<-function(x){
  return((x-min(x))/(max(x)-min(x)))}
nor_gsva_matrix1 <- normalization(gsva_matrix1)

score.gsva.metab=as.data.frame(nor_gsva_matrix1) %>% 
  set_names("ferroptosis") %>% rownames_to_column("sample") %>% left_join(SQOR_spe,by=c("sample"="Cell"))

spe_SS2005094[["ferroptosis"]]=score.gsva.metab$ferroptosis


p6 <- SpatialFeaturePlot(spe_SS2005094,features = "ferroptosis", alpha = c(0.1, 1), pt.size.factor = 2)
p6

p3+p4+p6

cor.test(score.gsva.metab$SQOR,score.gsva.metab$Hypoxia,method="spearman")
cor.test(score.gsva.metab$ferroptosis,score.gsva.metab$Hypoxia,method="spearman")
cor.test(score.gsva.metab$SQOR,score.gsva.metab$ferroptosis,method="spearman")


#####SS2021309####
rm(list = ls())
spe_SS2021309= Load10X_Spatial(data.dir = "/Users/linquan/MEDICAL/R/pan/st/GSE235315/GSE235315_RAW/GSM7498817_SS2021309_processed/nfs/SCMGL/srk01_PancCa/GEO_visium/processed_submission_230614/SS2021309_processed/",
                               filename = "filtered_feature_bc_matrix.h5",
                               assay = "Spatial", 
                               slice = "PanIn")

spe_SS2021309$nFeature_Spatial
dim(spe_SS2021309)
spe_SS2021309 <- SCTransform(spe_SS2021309, assay = "Spatial", verbose = FALSE)
# spe<- NormalizeData(spe, 
#                      normalization.method = "LogNormalize",
#                      scale.factor = 1e4) 
spe_SS2021309 <- FindVariableFeatures(spe_SS2021309)
spe_SS2021309 <- ScaleData(spe_SS2021309)
spe_SS2021309 <- RunPCA(spe_SS2021309, assay = "SCT", verbose = FALSE)
# spe <- RunPCA(spe, verbose = FALSE)
stdev <- spe_SS2021309@reductions$pca@stdev
var <- stdev^2

EndVar = 0

for(i in 1:length(var)){
  total <- sum(var)
  numerator <- sum(var[1:i])
  expvar <- numerator/total
  if(EndVar == 0){
    if(expvar > 0.9){
      EndVar <- EndVar + 1
      PCNum <- i
    }
  }
}

spe_SS2021309 <- FindNeighbors(spe_SS2021309, reduction = "pca", dims = 1:PCNum)
spe_SS2021309 <- FindClusters(spe_SS2021309, verbose = FALSE,resolution=2)
spe_SS2021309 <- RunUMAP(spe_SS2021309, reduction = "pca", dims =1:PCNum)


spe_SS2021309 <- progeny(spe_SS2021309, scale=FALSE, organism="Human", top=500, perm=1, 
                         return_assay = TRUE, assay_name = "SCT")

spe_SS2021309  <- Seurat::ScaleData(spe_SS2021309 , assay = "progeny") 

progeny_scores_df_spe <- 
  as.data.frame(t(GetAssayData(spe_SS2021309, layer = "scale.data", 
                               assay = "progeny"))) %>%
  rownames_to_column("Cell")
dim(progeny_scores_df_spe)

SQOR_spe <- as.data.frame(FetchData(spe_SS2021309,"SQOR")) %>% rownames_to_column("Cell") %>% left_join(progeny_scores_df_spe,"Cell")
cor.test(SQOR_spe$SQOR,SQOR_spe$Hypoxia,method="spearman")
spe_SS2021309[["Hypoxia"]]=SQOR_spe$Hypoxia
p4 <- SpatialFeaturePlot(spe_SS2021309,features = "Hypoxia")+
  scale_fill_gradient2(high = "#BC3C29FF",mid="white",low = "#0072B5FF",midpoint = 1)+
  theme(legend.position = "right")
p3 <- SpatialFeaturePlot(spe_SS2021309,features = "SQOR")+
  scale_fill_gradient2(high = "#BC3C29FF",mid="white",low = "#0072B5FF",midpoint = 1)+
  theme(legend.position = "right")

p5 <- SpatialDimPlot(spe_SS2005094, label = TRUE, label.size = 3,pt.size.factor = 1)
p3+p4

setwd("/Users/linquan/MEDICAL/R/pan/st/GSE235315/figure/")
ggsave(p3+p4, filename="ST_sqor_hypoxia7.pdf",height=5,width=9)


library(irGSEA)

ferroptosis_suppressor_gene =read.table("./lq/ferroptosis suppressor.txt",header = T,na.strings = c(" "),sep = "\t")

set=list(ferroptosis_suppressor_gene[[1]])
malignant_score <- irGSEA.score(object = spe_SS2021309 , assay = "SCT", slot = "data",
                                custom = T, geneset = set, 
                                method = "ssgsea",
                                kcdf = 'Gaussian')
gsva_matrix1<- scale(malignant_score@assays$ssgsea$data %>% as.matrix())
head(gsva_matrix1)

normalization<-function(x){
  return((x-min(x))/(max(x)-min(x)))}
nor_gsva_matrix1 <- normalization(gsva_matrix1)

score.gsva.metab=as.data.frame(nor_gsva_matrix1) %>% 
  set_names("ferroptosis") %>% rownames_to_column("sample") %>% left_join(SQOR_spe,by=c("sample"="Cell"))

spe_SS2021309[["ferroptosis"]]=score.gsva.metab$ferroptosis


p6 <- SpatialFeaturePlot(spe_SS2021309,features = "ferroptosis", alpha = c(0.1, 1), pt.size.factor = 2)
p6

p3+p4+p6

cor.test(score.gsva.metab$SQOR,score.gsva.metab$Hypoxia,method="spearman")
cor.test(score.gsva.metab$ferroptosis,score.gsva.metab$Hypoxia,method="spearman")
cor.test(score.gsva.metab$SQOR,score.gsva.metab$ferroptosis,method="spearman")
