# Supplementary material for: Comprehensive analysis of SQOR involvement in ferroptosis resistance of pancreatic ductal adenocarcinoma in hypoxic environments
Source: Front Immunol. 2025 May 1;16:1513589. doi: 10.3389/fimmu.2025.1513589 (PMC12078260; doi:10.3389/fimmu.2025.1513589)
Supplement: Supplementary file 1 [file DataSheet1.zip › data/scrna_paad.Rmd]

---
title: "scrna_paad"
author: "LQ"
date: "2024"
output: html_document
---

# step0:加载基础包

```{r}
rm(list = ls())
# remotes::install_github("mojaveazure/seurat-object", "seurat5", quiet = TRUE)
# remotes::install_github("satijalab/seurat", "seurat5", quiet = TRUE)
```

```{r}
library(Seurat)
library(tidyverse)
library(ggplot2)
library(clustree)
library(cowplot)
library(dplyr)
library(hdf5r)
library(data.table)
library(cols4all)
library(tidydr)
library(ggsci)
library(ggpubr)
library(DoubletFinder)
library(see)
# library(future)
```

# step1:处理数据、去除双细胞
```{r}
dir='/home/sway/bioinfo/lq/scrnaseq/GSE155698_RAW/'
samples=list.files( dir )
samples
samples <- samples[c(1:3,25:41)]
samples

sceList = lapply(samples,function(pro){ 
  #pro=samples[16] 
  print(pro) 
  sce =CreateSeuratObject(counts =  Read10X(  file.path(dir,pro,'filtered_feature_bc_matrix')) ,
                          project =   pro,
                          min.cells = 5,
                          min.features = 100 )
  sce <- NormalizeData(sce, 
                       normalization.method = "LogNormalize",
                       scale.factor = 1e4) 
  sce <- FindVariableFeatures(sce)
  sce <- ScaleData(sce)
  sce <- RunPCA(sce, features = VariableFeatures(object = sce))
  stdev <- sce@reductions$pca@stdev
  var <- stdev^2
  
  EndVar = 0
  
  for(i in 1:length(var)){
    total <- sum(var)
    numerator <- sum(var[1:i])
    expvar <- numerator/total
    if(EndVar == 0){
      if(expvar > 0.9){
        EndVar <- EndVar + 1
        PCNum <- i
      }
    }
  } 
  
  sce <- FindNeighbors(sce, dims = 1:PCNum) %>% FindClusters(resolution = 0.2)
  
  sweep.res.list <- DoubletFinder::paramSweep(sce, PCs = 1:PCNum, sct = FALSE, num.cores=20)
  sweep.stats <- DoubletFinder::summarizeSweep(sweep.res.list, GT = FALSE)
  bcmvn_sce <- find.pK(sweep.stats) 
  mpK<-as.numeric(as.vector(bcmvn_sce$pK[which.max(bcmvn_sce$BCmetric)])) 
  annotations <- sce@meta.data$seurat_clusters
  homotypic.prop <- modelHomotypic(annotations)  
  DoubletRate = ncol(sce)*8*1e-6
  nExp_poi <- round(DoubletRate*length(sce@meta.data$seurat_clusters))
  nExp_poi.adj <- round(nExp_poi*(1-homotypic.prop))
  sce <- doubletFinder(sce, PCs = 1:PCNum, pN = 0.25, pK = mpK, nExp = nExp_poi.adj, reuse.pANN = FALSE, sct = F)
  sce_singlet <- subset(sce, cells= rownames(sce@meta.data[sce@meta.data[,7]=="Singlet",]))
  
  sce =CreateSeuratObject(counts =  Read10X( file.path(dir,pro,'filtered_feature_bc_matrix')) ,
                          project =   pro,
                          min.cells = 5,
                          min.features = 100 )
  sce=subset(sce, cells= colnames(sce_singlet))
  dim(sce)
  
  return(sce)
})

sceList

sce.all=merge(x=sceList[[1]],
              y=sceList[ -1 ],
              add.cell.ids = samples)


sce.all$ID=sce.all$orig.ident
sce.all$DiseaseState <- str_match(sce.all$ID,"(.*)_(.*)(_.*)")[,2]
table(sce.all$DiseaseState)
table(sce.all@meta.data$orig.ident )  
Idents(object = sce.all) <- 'ID'
levels(sce.all)

# save(sce.all, file = "/home/sway/bioinfo/lq/scrnaseq/scrna_reretry_240109/sce.all.Rdata")
```

# step2:质控QC
```{r}
# dir.create("/home/sway/bioinfo/lq/scrnaseq/scrna_reretry_240109/1-QC")
load(file = "/home/sway/bioinfo/lq/scrnaseq/scrna_reretry_240109/median_data/sce.all.Rdata")
sce.all
```

## The operator can add columns to object metadata. This is a great place to stash QC stats
```{r}
sce.all[["percent.mt"]] <- PercentageFeatureSet(object = sce.all, pattern = "^MT-") # 计算线粒体基因比例 人是MT，小鼠是mt
sce.all[["percent.rb"]] <- PercentageFeatureSet(object = sce.all, pattern = "^RP[SL]") # 计算核糖体基因比例
HB.genes <- c("HBA1","HBA2","HBB","HBD","HBE1","HBG1","HBG2","HBM","HBQ1","HBZ") # 计算红细胞基因比例
HB.genes <- CaseMatch(HB.genes, rownames(sce.all))
sce.all=PercentageFeatureSet(sce.all, "^HB", col.name = "percent.hb")
```

## Visualize QC metrics as a violin plot
```{r}
VlnPlot(sce.all, features = c("nFeature_RNA", "nCount_RNA", "percent.mt","percent.hb","percent.rb"), ncol = 5)

sce.all <- subset(sce.all, subset = nFeature_RNA < 9000 & nCount_RNA < 125000 & percent.mt < 25 & percent.rb < 50 & percent.hb < 5)
dim(sce.all)

save(sce.all, file = "/home/sway/bioinfo/lq/scrnaseq/scrna_reretry_240109//1-QC/sce.all_qc.Rdata")
```

# step3:降维聚类
```{r}
load(file = "/home/sway/bioinfo/lq/scrnaseq/scrna_reretry_240109//1-QC/sce.all_qc.Rdata")
```

## 标准化
```{r}
sce <- NormalizeData(sce, 
                     normalization.method = "LogNormalize",
                     scale.factor = 1e4)

sce <- FindVariableFeatures(sce)
sce <- ScaleData(sce)
```

## PCA降维
```{r}
sce <- RunPCA(sce, features = VariableFeatures(object = sce))

stdev <- sce@reductions$pca@stdev
var <- stdev^2

EndVar = 0

for(i in 1:length(var)){
  total <- sum(var)
  numerator <- sum(var[1:i])
  expvar <- numerator/total
  if(EndVar == 0){
    if(expvar > 0.9){
      EndVar <- EndVar + 1
      PCNum <- i
    }
  }
}

save(sce, file = "/home/sway/bioinfo/lq/scrnaseq/scrna_reretry_240109/median_data/sce.pca.Rdata")
```

## harmony去批次效应
```{r}
load(file = "/home/sway/bioinfo/lq/scrnaseq/scrna_reretry_240109/median_data/sce.pca.Rdata")
```

```{r}
library(harmony)
seuratObj <- RunHarmony(sce, "orig.ident") 
names(seuratObj@reductions)

seuratObj <- RunUMAP(seuratObj,  dims = 1:PCNum,
                     reduction = "harmony")

sce=seuratObj
sce <- FindNeighbors(sce, reduction = "harmony",
                     dims = 1:PCNum) 

sce.all=sce

```

# step4:注释
## step4.0:注释
### 分群
```{r 设置不同的分辨率，观察分群效果}
for (res in c(0.01, 0.05, 0.1, 0.2, 0.3, 0.5,0.8,1,1.2)) {
  sce.all=FindClusters(sce.all, #graph.name = "CCA_snn", 
                       resolution = res, algorithm = 1)
}

clustree(sce.all@meta.data, prefix = "RNA_snn_res.")
colnames(sce.all@meta.data)
apply(sce.all@meta.data[,grep("RNA_snn",colnames(sce.all@meta.data))],2,table)

# save(sce.all, file = "/home/sway/bioinfo/lq/scrnaseq/scrna_reretry_240109/median_data/sce.all.beforegroup.Rdata")

load(file = "/home/sway/bioinfo/lq/scrnaseq/scrna_reretry_240109/median_data/sce.all.beforegroup.Rdata")

p1_dim=plot_grid(ncol = 3, DimPlot(sce.all, reduction = "umap", group.by = "RNA_snn_res.0.01") + 
                   ggtitle("louvain_0.01"), DimPlot(sce.all, reduction = "umap", group.by = "RNA_snn_res.0.05") + 
                   ggtitle("louvain_0.05"), DimPlot(sce.all, reduction = "umap", group.by = "RNA_snn_res.0.1") + 
                   ggtitle("louvain_0.1"))
ggsave(plot=p1_dim, filename="Dimplot_diff_resolution_low.pdf",width = 14,height = 4)

p2_dim=plot_grid(ncol = 3, DimPlot(sce.all, reduction = "umap", group.by = "RNA_snn_res.0.2") + 
                   ggtitle("louvain_0.2"), DimPlot(sce.all, reduction = "umap", group.by = "RNA_snn_res.0.3") + 
                   ggtitle("louvain_0.3"), DimPlot(sce.all, reduction = "umap", group.by = "RNA_snn_res.0.5") + 
                   ggtitle("louvain_0.5"))
ggsave(plot=p2_dim, filename="Dimplot_diff_resolution_median.pdf",width = 14,height = 4)

p3_dim=plot_grid(ncol = 3, DimPlot(sce.all, reduction = "umap", group.by = "RNA_snn_res.0.8") + 
                   ggtitle("louvain_0.8"), DimPlot(sce.all, reduction = "umap", group.by = "RNA_snn_res.1") + 
                   ggtitle("louvain_1"), DimPlot(sce.all, reduction = "umap", group.by = "RNA_snn_res.1.2") + 
                   ggtitle("louvain_1.2"))
ggsave(plot=p3_dim, filename="Dimplot_diff_resolution_high.pdf",width = 14,height = 4)


p2_tree=clustree(sce.all@ meta.data, prefix = "RNA_snn_res.")
ggsave(plot=p2_tree, filename="Tree_diff_resolution.pdf",width = 10,height = 8)
```

```{r 按照分辨率为0.2进行}
sce.all=FindClusters(sce.all, #graph.name = "CCA_snn", 
                     resolution =0.2, algorithm = 1)
sel.clust = "RNA_snn_res.0.2"
sce.all <- SetIdent(sce.all, value = sel.clust)
table(sce.all@active.ident) 

save(sce.all, file = "/home/sway/bioinfo/lq/scrnaseq/scrna_reretry_240109/median_data/sce.all.0.2.Rdata")
```

```{r 根据公认的marker基因观察}
load(file = "/home/sway/bioinfo/lq/scrnaseq/scrna_reretry_240109/median_data/sce.all.0.2.Rdata")

genes_to_check = c('PRSS1', 'CTRB2','REG1A','CLU','MKI67','KRT8','SPINK1','KRT19','KRT18', 'KRT18','TFF1','MUC1',"EPCAM",#Epithelial
                   'ACTA2', 'CDH11', 'PDGFRB', 'COL1A1', 'COL3A1', 'RGS5', 'IGFBP7', 'PDPN','DCN','MCAM','IL6','APOE','GLI1','GLI2','GLI3', 'PDGFA',#Fibroblasts
                   'VWF','CDH5',#ENDOTHELIAL
                   'TPSAB1','CPA3',#MAST CELLS
                   'CD14','ITGAM','FCGR3A','FCGR3B','APOE','C1QA','MARCO','LYZ','HLA-DRA',#MYELOID
                   'ITGAE','LYZ','CLEC9A','BATF3','IRF8','IDO1','CD207','CD1A','CD1C', 'HLA-DRA','CCL22','LAMP3','IL22RA2','CD101',#DCS
                   'CD2', 'CD3D','CD3E','NCAM1','NKG7','CD4','CD8A','PRF1','IFNG', 'GZMB','CD69','FOXP3','TIGIT','TOP2A','FCGR3A',#TCELLS&NK
                   'CD79A', 'MS4A1','CD20'
,'CD138','IGJ','IGLL5','CXCR4','CD117','CD27','HLA-DRA',"PTPRC" #BCELLS
                  ,"TRY4","SPINK1","AMY2A" #Acinar
                  )

genes_to_check=unique(genes_to_check)
genes_to_check = str_to_upper(genes_to_check)

library(stringr)  
p_paper_markers <- DotPlot(sce.all, features = genes_to_check,
                           assay='RNA'  )  + coord_flip()

p_paper_markers
ggsave(plot=p_paper_markers,
       filename="check_paper_marker_by_seurat_cluster.pdf",width = 16,height =16 )
```

### 注释

0.  T cells&NK
1.  **Epithelial**
2.  DCs
3.  MYELOID
4.  Acinar
5.  Fibroblasts
6.  MYELOID
7.  Mast Cells
8.  **Epithelial**
9.  T cells&NK
10. B cells
11. DCs
12. DCs
13. T cells&NK
14. others
15. Acinar
16. others
17. others
18. others
19. B cells
20. DCs

```{r}
# rm(list = ls())
load(file = "/home/sway/bioinfo/lq/scrnaseq/scrna_reretry_240109/median_data/sce.all.0.2.Rdata")
new.cluster.ids <- c("T cells&NK","Epithelial","DCs","MYELOID","Acinar","Fibroblasts", "MYELOID",
                     "Mast Cells","Epithelial","T cells&NK","B cells","DCs","DCs","T cells&NK",
                     "others", "Acinar", "others","others","others","B cells","DCs")

table(sce.all$RNA_snn_res.0.2)
names(x = new.cluster.ids) <- levels(x = sce.all)
table(Idents(object = sce.all))
sce.all[["Expanded_labels"]] <- Idents(object = sce.all)
table(sce.all[["Expanded_labels"]] )
sce.all <- RenameIdents(object = sce.all,new.cluster.ids)
table(Idents(object = sce.all))
table(sce.all$Expanded_labels )
p2 <- DimPlot(object =sce.all, reduction = "umap", pt.size = 0.01, label = T,alpha = 1)
p1 <- FeaturePlot(sce.all,features = "SQRDL")
p1+p2
sce.all[["Collapsed_labels"]] <- Idents(object = sce.all)
levels(sce.all)

save(sce.all, file = "/home/sway/bioinfo/lq/scrnaseq/scrna_reretry_240109/median_data/sce.all.annotation.Rdata")
```

```{r}
UMAP <- as.data.frame(sce.all@reductions$umap@cell.embeddings)
cells <- sce.all$Collapsed_labels

UMAP <- cbind(UMAP,cells)


cell_type_med <- UMAP %>%
  group_by(cells) %>%
  summarise(
    UMAP_1 = median(umap_1),
    UMAP_2 = median(umap_2)
  )

library(ggrepel)
p1 <- DimPlot(object =sce.all, reduction = "umap", pt.size = 0.01, label = F,alpha = 1)+
  theme_void()+
  scale_color_nejm() +
  geom_label_repel(aes(x=UMAP_1,y=UMAP_2,label=cells), fontface="bold",data = cell_type_med,point.padding=unit(0.5, "lines"),label.padding = 0.1,)+
  theme(legend.position = "none")
p1
ggsave("annotation_all.pdf",plot = p1,width = 5,height = 5)
```

###各细胞比例图
```{r 各细胞比例图}
load(file = "/home/sway/bioinfo/lq/scrnaseq/scrna_reretry_240109/median_data/sce.all.annotation1.Rdata")

table(Idents(object = sce.all))#查看各组细胞数
prop.table(table(Idents(sce.all)))
table(Idents(sce.all), sce.all$orig.ident)#各组不同细胞群细胞数
Cellratio <- prop.table(table(Idents(sce.all), sce.all$orig.ident), margin = 2)#计算各组样本不同细胞群比例

Cellratio1 <- as.data.frame(Cellratio) %>% 
  filter(Var1=="Epithelial cells") %>% 
  arrange(-Freq)

Cellratio2 <- as.data.frame(Cellratio) %>% 
  dplyr::group_by(Var1) %>% 
  dplyr::summarise(mean=mean(Freq)) %>% 
  arrange(-mean)

Cellratio <- as.data.frame(Cellratio) %>% 
  mutate(Var2=factor(Var2,levels = Cellratio1$Var2),
         Var1=factor(Var1,levels = Cellratio2$Var1)) 
  
colourCount = length(unique(Cellratio$Var1))


library(ggsci)
library(ggchicklet)
px <- ggplot(Cellratio) + 
  geom_chicklet(aes(x =Var2, y= Freq, fill = Var1),radius = grid::unit(6, "pt"),width = 0.9,size = 0.4,colour = 'white',alpha=0.7)+ 
  theme_classic() +
  labs(x='Sample',y = 'Ratio')+
  coord_flip()+
  theme(panel.border = element_rect(fill=NA,color="black", size=0.5, linetype="solid"),
        axis.text.y = element_blank(),
        axis.ticks = element_blank())+
  scale_fill_npg()

px

setwd("/home/sway/bioinfo/lq/scrnaseq/scrna_rereretry_240131/figure/")
ggsave(px,filename="cell_rate.pdf",height=5,width=9)

```


### ViolinPlot（自定义绘图代码）
```{r ViolinPlot}
ViolinPlot <- function(object, groupBy, MarkerSelected) {
  # (1)获取绘图数据1
  plot_data = FetchData(object = object, 
                        vars = c(MarkerSelected$gene, groupBy), 
                        slot = 'data') %>% 
    dplyr::rename(group = as.name(groupBy)) %>% 
    tidyr::pivot_longer(cols = -group, names_to = 'Feat', values_to = 'Expr')
  
  # (2)获取绘图数据2
  ident_plot = MarkerSelected %>% 
    dplyr::select(cluster, gene)
  
  # (3)绘图
  figure_1 = ggplot(data = plot_data, mapping = aes(x = Expr,
                                                    y = fct_rev(factor(x = Feat, 
                                                                       levels = MarkerSelected$gene)), 
                                                    fill = group, 
                                                    label = group)) +
    geom_violin(scale = 'width', adjust = 1, trim = TRUE) +
    scale_x_continuous(expand = c(0, 0), labels = function(x)
      c(rep(x = '', times = length(x) - 2), x[length(x) - 1], '')) +
    facet_grid(cols = vars(group), scales = 'free') +
    cowplot::theme_cowplot(font_family = 'Arial') +
    scale_fill_manual(values = paletteer::paletteer_d('ggsci::category20c_d3')) +
    xlab('Expression Level') + 
    ylab('') +
    theme(legend.position = 'none', 
          panel.spacing = unit(x = 0, units = 'lines'),
          axis.line = element_blank(), #去除x和y轴坐标线(不包括axis tick)；
          panel.background = element_rect(fill = NA, color = 'black'),
          strip.background = element_blank(), #去除分页题头背景；
          strip.text = element_text(color = 'black', size = 10, family = 'Arial', face = 'bold'),
          axis.text.x = element_text(color = 'black', family = 'Arial', size = 11),
          axis.text.y = element_blank(),
          axis.title.x = element_text(color = 'black', family = 'Arial', size = 15),
          axis.ticks.x = element_line(color = 'black', lineend = 'round'),
          axis.ticks.y = element_blank(),
          axis.ticks.length = unit(x = 0.1, units = 'cm'))
  
  figure_2 = ggplot(data = ident_plot, aes(x = 1,
                                           y = fct_rev(factor(x = gene, levels = MarkerSelected$gene)),
                                           fill = cluster)) +
    geom_tile() +
    theme_bw(base_size = 12) +
    scale_fill_manual(values = paletteer::paletteer_d('ggsci::category20c_d3')) +
    scale_x_continuous(expand = c(0, 0)) +
    scale_y_discrete(expand = c(0, 0)) +
    guides(fill = guide_legend(direction = 'vertical',
                               label.position = 'right',
                               title.theme = element_blank(),
                               keyheight = 0.5,
                               nrow = 2)) +
    xlab('Feature') +
    theme(legend.text = element_text(family = 'Arial', color = 'black', size = 11),
          legend.position = 'bottom',
          legend.justification = 'left',
          legend.margin = margin(0,0,0,0),
          legend.box.margin = margin(-10,05,0,0),
          panel.spacing = unit(0, 'lines'),
          panel.background = element_blank(),
          panel.border = element_blank(),
          plot.background = element_blank(),
          plot.margin = unit(x = c(0,0,0,0), units = 'cm'),
          axis.title.y = element_blank(),
          axis.text.y = element_text(angle = 0, hjust = 1, vjust = 0.5, color = 'black', family = 'Arial'),
          axis.title.x = element_blank(),
          axis.ticks.x = element_blank(),
          axis.text.x = element_blank())
  
  figure_2 + figure_1 + patchwork::plot_layout(nrow = 1, widths = c(0.03, 0.97))
}
```

### 注释结果差异基因绘图（小提琴图）
```{r}
sce.all$Collapsed_labels
sce.join <- JoinLayers(sce.all)
dim(sce.join)
sce.join@assays$RNA$data

# sce.markers <- FindAllMarkers(sce.join,slot = "data",test.use="roc")
sce.markers <- FindAllMarkers(sce.join,slot = "data")

marker_selected_1 <- sce.markers  %>% 
  dplyr::filter(p_val_adj < 0.05) %>% 
  dplyr::filter(pct.1 >= 0.5 & pct.2 <= 0.6) %>% 
  dplyr::group_by(cluster) %>% 
  dplyr::slice_max(order_by = avg_log2FC, n = 10)

p <- ViolinPlot(object = sce.all, groupBy = 'Collapsed_labels', MarkerSelected = marker_selected_1)
p

export::graph2pdf(p,height=12,width=10) #annotation_markers_violinplot.pdf

```

## step4.1:提取上皮细胞
注释完把上皮细胞从原始数据中subset提取出来，再进行降维聚类
### 提取上皮细胞，进一步注释
```{r 数据处理}
Epithelial_subset <- subset(sce.all, idents = "Epithelial")

# save(Epithelial_subset,file = "/home/sway/bioinfo/lq/scrnaseq/scrna_reretry_240109/median_data/Epithelial_subset.Rdata")

load(file = "/home/sway/bioinfo/lq/scrnaseq/scrna_reretry_240109/median_data/Epithelial_subset.Rdata")

Epithelial_subset <- NormalizeData(object = Epithelial_subset, normalization.method = "LogNormalize", scale.factor = 10000)

Epithelial_subset <- FindVariableFeatures(Epithelial_subset)
Epithelial_subset <- ScaleData(Epithelial_subset)
Epithelial_subset <- RunPCA(Epithelial_subset, features = VariableFeatures(object =Epithelial_subset))
st_dev <- Epithelial_subset@reductions$pca@stdev
var <- st_dev^2

EndVar = 0

for(i in 1:length(var)){
  total <- sum(var)
  numerator <- sum(var[1:i])
  expvar <- numerator/total
  if(EndVar == 0){
    if(expvar > 0.9){
      EndVar <- EndVar + 1
      PCNum <- i
    }
  }
}

sum(var[1:PCNum])/sum(var)


library(harmony)
seuratObj <- RunHarmony(Epithelial_subset, "orig.ident")
names(seuratObj@reductions)

seuratObj <- RunUMAP(seuratObj,  dims = 1:PCNum,
                     reduction = "harmony")
DimPlot(seuratObj,reduction = "umap",label = T,group.by = "orig.ident")


Epithelial_subset=seuratObj
Epithelial_subset <- FindNeighbors(Epithelial_subset, reduction = "harmony",
                     dims = 1:PCNum) 

```

```{r 分群}

for (res in c(0.01, 0.05, 0.1, 0.2, 0.3, 0.5,0.8,1,1.2)) {
  Epithelial_subset=FindClusters(Epithelial_subset, #graph.name = "CCA_snn", 
                       resolution = res, algorithm = 1)
}
clustree(Epithelial_subset@meta.data, prefix = "RNA_snn_res.")


Epithelial_subset=FindClusters(Epithelial_subset, #graph.name = "CCA_snn", 
                     resolution =1, algorithm = 1)
sel.clust = "RNA_snn_res.1"
Epithelial_subset <- SetIdent(Epithelial_subset, value = sel.clust)

p <-  DimPlot(Epithelial_subset,reduction = "umap",label = T)
p1 <- DimPlot(Epithelial_subset,reduction = "umap",group.by = "DiseaseState")

p+p1


genes_to_check = c('S100P', 'MUC1', 'MSLN', 'SMAD4', 'CEACAM1', 'MUC4', 
                   'KRT19','IMP3',"AMBP","FXYD2","FXYD3",'TOP2A',
                   'MKI67','TFF3' #TUMOR 
                  )

genes_to_check=unique(genes_to_check)
genes_to_check = str_to_upper(genes_to_check)

Idents(Epithelial_subset) <- Epithelial_subset$RNA_snn_res.1

library(stringr)  

p1_paper_markers <- DotPlot(Epithelial_subset, features = genes_to_check,
                           assay='RNA')  + coord_flip()

p1_paper_markers
```

Tumor: 1,2,3,4,5,6,7,8,9,11,12,13,14,15,16,17,18
Normal: 0,10,19,20,21

```{r 注释}
new.cluster.ids <- c("Normal","Tumor","Tumor","Tumor","Tumor","Tumor", 
                     "Tumor","Tumor","Tumor","Tumor","Normal",
                     "Tumor","Tumor","Tumor", "Tumor","Tumor",
                     "Tumor","Tumor","Tumor","Normal","Normal","Normal")


names(x = new.cluster.ids) <- levels(x = Epithelial_subset)
Epithelial_subset[["epi_labels"]] <- Idents(object = Epithelial_subset)
Epithelial_subset <- RenameIdents(object = Epithelial_subset,new.cluster.ids)

Epithelial_subset


VlnPlot(Epithelial_subset,features =genes_to_check)

p3  <- DimPlot(object =Epithelial_subset, reduction = "umap", pt.size = 1, label = T, alpha = 0.7)+
  theme(axis.line = element_blank(),
        axis.ticks = element_blank(),
        axis.text = element_blank())+
  xlab("")+
  ylab("")+
  scale_color_nejm()

p3

Epithelial_subset[["epi_labels1"]] <- Idents(object = Epithelial_subset)
levels(Epithelial_subset)
p4 <- VlnPlot(Epithelial_subset,features = "SQRDL") + scale_fill_nejm()
p4
# p5 <- FeaturePlot(Epithelial_subset,features = "SQRDL",split.by = "epi_labels1")+  scale_color_gradient2(low = "#56B1F7",
#                        
#                        mid = "white",
#                        
#                          high = "red",
#                        
#                        midpoint = 0)
pc1 <- FetchData(object =Epithelial_subset,c('epi_labels1','SQRDL'))
Epithelial_subset_umap <- Epithelial_subset@reductions$umap@cell.embeddings %>% as.data.frame() %>%  rownames_to_column("cell") %>% 
  left_join(FetchData(Epithelial_subset,vars=c('epi_labels1','SQRDL')) %>% as.data.frame()  %>%  rownames_to_column("cell") ,by="cell")
p5a <- Epithelial_subset_umap %>% filter(epi_labels1=="Normal") %>% drop_na() %>% 
  ggplot(aes(x=umap_1,y=umap_2))+
  geom_point(aes(col=SQRDL),size=0.3)+
  theme_classic()+ scale_color_gradient2(low = "#56B1F7",
                       
                       mid = "white",
                       
                         high = "red",
                       
                       midpoint = 0.2)+ggtitle("Benign")+theme(plot.title = element_text(hjust = 0.5)) 

p5a
p5b <- Epithelial_subset_umap %>% filter(epi_labels1=="Tumor") %>% drop_na() %>% 
  ggplot(aes(x=umap_1,y=umap_2))+
  geom_point(aes(col=SQRDL),size=0.3)+
  theme_classic() + scale_color_gradient2(low = "#56B1F7",
                       
                       mid = "white",
                       
                         high = "red",
                       
                       midpoint = 0.2)+ggtitle("Malignant")+theme(plot.title = element_text(hjust = 0.5)) 
p5a+p5b
ggsave(p5a+p5b,filename="sqor_single_umap_deg.pdf",height=4,width=10)

save(Epithelial_subset, file = "/home/sway/bioinfo/lq/scrnaseq/scrna_reretry_240109/median_data/Epithelial_subset_annotation.Rdata")
```

重新画个图
```{r}
library(Seurat)
load(file = "/home/sway/bioinfo/lq/scrnaseq/scrna_reretry_240109/median_data/Epithelial_subset_annotation.Rdata")
library("ggsignif")
library(see)
 UMAP <- as.data.frame(Epithelial_subset@reductions$umap@cell.embeddings)
DiseaseState <- Epithelial_subset$DiseaseState
group <- Epithelial_subset$epi_labels1
SQOR <- as.data.frame(FetchData(Epithelial_subset,"SQRDL")) %>% rownames_to_column("Cell") 
UMAP <- cbind(UMAP,DiseaseState) %>%
  cbind(group) %>% 
  rownames_to_column("Cell") %>% 
  left_join(SQOR,"Cell") %>%
  mutate(group=factor(group,levels = c("Tumor","Normal"))) %>% 
  mutate(SQRDL=ifelse(SQRDL>1,1,SQRDL))
mytheme <- theme_void() + #空白主题，便于我们后期添加tSNE箭头
  theme(plot.margin = margin(5.5,15,5.5,5.5))
p <- ggplot(data = UMAP, aes(x = umap_1, y = umap_2)) +
  geom_point(aes(color = SQRDL),
             size = 0.1,
             alpha = 0.8)
p
p1 <- p +
  theme(panel.grid = element_blank())+
  mytheme+
  scale_color_gradient2(low = "#56B1F7",mid = "white",high = "red",midpoint = 0.2)

p1
p2 <- ggplot(data =  UMAP, aes(x = umap_1, y = umap_2)) +
  geom_point(aes(color = group),
             size = 0.1,
             alpha = 0.6) +
  theme(panel.grid = element_blank())+
  mytheme+
  scale_color_nejm()
p2
p1+p2
ggsave(p1+p2,filename="scrnaseq/scrna_reretry_240109/figure/sqor_single_umap_deg_1.pdf",height=4,width=10)  
```

```{r}

load(file = "/home/sway/bioinfo/lq/scrnaseq/scrna_reretry_240109/median_data/Epithelial_subset_annotation.Rdata")

Epithelial_subset$epi_labels1
Epithelial_subset_join <- JoinLayers(Epithelial_subset)
dim(Epithelial_subset_join)
Epithelial_subset_join@assays$RNA$data


genes_to_check = c('S100P', 'MUC1', 'MSLN', 'SMAD4', 'CEACAM1', 'MUC4', 
                   'KRT19','SQRDL','IMP3',"AMBP","FXYD2","FXYD3",'TOP2A',
                   'MKI67','TFF3' #TUMOR 
                   )

sce.markers <- FindAllMarkers(Epithelial_subset_join,slot = "data")

marker_selected_1 <- sce.markers  %>% 
  dplyr::filter(p_val_adj < 0.05) %>% 
  dplyr::filter(pct.1 >= 0.5 & pct.2 <= 0.6) %>% 
  dplyr::group_by(cluster) %>% 
  dplyr::slice_max(order_by = avg_log2FC, n = 10)

p <- ViolinPlot(object = Epithelial_subset_join, groupBy = 'epi_labels1', MarkerSelected = marker_selected_1)
p


p1 <- Epithelial_subset_join %>% FetchData(c(marker_selected_1$gene,"epi_labels1")) %>% 
  as.data.frame() %>% 
  pivot_longer(-epi_labels1) %>% 
  ggplot(aes(x=name,y=value,fill=epi_labels1))+
  geom_boxplot(size=0.5, outlier.size =0.3,alpha=0.8)+
  stat_compare_means(label = "p.signif")+
  theme_pubr()+
  scale_fill_manual(values = c("#0072b5FF","#BC3C29FF"))
  
p1

ggsave(p1,filename="/home/sway/bioinfo/lq/scrnaseq/scrna_rereretry_240131/figure/annotation_markers_epi.pdf",height=4,width=10)  

```

### 上皮细胞SQOR 云雨图
```{r}
mytheme <- theme_void() + #空白主题，便于我们后期添加tSNE箭头
  theme(plot.margin = margin(5.5,15,5.5,5.5))


UMAP <- as.data.frame(Epithelial_subset@reductions$umap@cell.embeddings)
DiseaseState <- Epithelial_subset$DiseaseState
group <- Epithelial_subset$epi_labels1
SQOR <- as.data.frame(FetchData(Epithelial_subset,"SQRDL")) %>% rownames_to_column("Cell") 
UMAP <- cbind(UMAP,DiseaseState) %>%
  cbind(group) %>% 
  rownames_to_column("Cell") %>% 
  left_join(SQOR,"Cell") %>%
  mutate(group=factor(group,levels = c("Tumor","Normal")))
p4 <- ggplot(UMAP, aes(x = group,
                                   y = SQRDL, 
                                   fill =group)) +
  geom_violindot(color = NA,dots_color = NA,dots_size = 0.15,binwidth = 0.02,scale="area",alpha = 0.9) +
  theme_modern()+
  coord_flip()+
  see::scale_fill_material()+
  geom_signif(comparisons = list(c("Tumor", "Normal")), 
              map_signif_level = c("***" = 0.001, "**" = 0.01, "*" = 0.05))+
  scale_fill_nejm()+
  ylim(0.01,4)+
  theme(legend.position = "none")+
  xlab("")

p4

ggsave(p4,filename="scrnaseq/scrna_reretry_240109/figure/sqor_rain.pdf",height=4,width=5)
```


### 上皮细胞通路打分
#### hypoxia
```{r progeny hypoxia}
library(progeny)

load(file = "/home/sway/bioinfo/lq/scrnaseq/scrna_reretry_240109/median_data/Epithelial_subset_annotation.Rdata")

Epithelial_subset_join <- JoinLayers(Epithelial_subset)

load(file = "/home/sway/bioinfo/lq/scrnaseq/scrna_reretry_240109/median_data/Epithelial_subset_join.Rdata")

epi <- progeny(Epithelial_subset_join, scale=FALSE, organism="Human", top=500, perm=1, 
                return_assay = TRUE)


epi <- Seurat::ScaleData(epi, assay = "progeny") 

progeny_scores_df <- 
  as.data.frame(t(GetAssayData(epi, layer = "scale.data", 
                               assay = "progeny"))) %>%
  rownames_to_column("Cell")
dim(progeny_scores_df)

epi@assays

SQOR <- as.data.frame(FetchData(epi,"SQRDL")) %>% rownames_to_column("Cell") %>% left_join(progeny_scores_df,"Cell")

SQOR_single_cor <- SQOR %>% 
  pivot_longer(cols = -c(Cell, SQRDL), names_to = "pathway", values_to = "value") %>% 
  group_by(pathway) %>% 
  nest() %>% 
  mutate(model=map(data, ~cor.test(~ SQRDL + value ,method = "spearman",data=.))) %>% 
  mutate(res=map(model,~broom::tidy(.))) %>% 
  unnest(res) %>% 
  select(pathway, estimate,p.value)

```

```{r 画图 hypoxia 1}
load(file =  "/home/sway/bioinfo/lq/scrnaseq/scrna_reretry_240109/median_data/SQOR_single_cor.Rdata")


UMAP <- as.data.frame(Epithelial_subset_join@reductions$umap@cell.embeddings)
DiseaseState <- Epithelial_subset_join$DiseaseState
group <- Epithelial_subset_join$epi_labels1

UMAP <- cbind(UMAP,DiseaseState) %>% cbind(group) %>% rownames_to_column("Cell") %>% left_join(SQOR) %>% mutate(group=factor(group,levels = c("Tumor","Normal")))

mytheme <- theme_void() + #空白主题，便于我们后期添加tSNE箭头
  theme(plot.margin = margin(5.5,15,5.5,5.5))
UMAP$Hypoxia <- ifelse(UMAP$Hypoxia>2,2,UMAP$Hypoxia)

p <- ggplot(data = UMAP, aes(x = umap_1, y = umap_2)) +
  geom_point(aes(color = Hypoxia),
             size = 0.1,
             alpha = 0.8)

p1 <- p +
  theme(panel.grid = element_blank())+
  mytheme+
  scale_color_gradient2(low = "#56B1F7",
                       
                       mid = "white",
                       
                         high = "red",
                       
                       midpoint = 0)

p1

p2 <- ggplot(data = UMAP, aes(x = umap_1, y = umap_2)) +
  geom_point(aes(color = group),
             size = 0.1,
             alpha = 0.6) +
  theme(panel.grid = element_blank())+
  mytheme+
  scale_color_nejm()
p2
p3_1 <- p1+p2


getwd()
ggsave(p3_1,filename="Hypoxia_sqor_single.pdf",height=4,width=10)

```

```{r 画图 hypoxia rain}
library(see)

library("ggsignif")
UMAP <- as.data.frame(Epithelial_subset_join@reductions$umap@cell.embeddings)
DiseaseState <- Epithelial_subset_join$DiseaseState
group <- Epithelial_subset_join$epi_labels1
UMAP <- cbind(UMAP,DiseaseState) %>% cbind(group) %>% rownames_to_column("Cell") %>% left_join(SQOR) %>% mutate(group=factor(group,levels = c("Tumor","Normal")))
mytheme <- theme_void() + #空白主题，便于我们后期添加tSNE箭头
  theme(plot.margin = margin(5.5,15,5.5,5.5))

p4 <- ggplot(UMAP, aes(x = group,
                 y = Hypoxia, 
                 fill =group)) +
  geom_violindot(color = NA,dots_color = NA,dots_size = 0.1,binwidth = 0.05,scale="area",alpha = 0.9) +
  theme_modern()+
  coord_flip()+
  see::scale_fill_material()+
geom_signif(comparisons = list(c("Tumor", "Normal")), 
            map_signif_level = c("***" = 0.001, "**" = 0.01, "*" = 0.05))+
  scale_fill_nejm()+
  theme(legend.position = "none")+
  xlab("")
  
p4

ggsave(p4,filename="Hypoxia_rain.pdf",height=4,width=5)
```

#### ferroptosis（right）
```{r}
# if (!requireNamespace("irGSEA", quietly = TRUE)) { 
#     devtools::install_github("chuiqin/irGSEA", force =T)
# }
library(irGSEA)

# 抑制铁死亡基因集
ferroptosis_suppressor_gene <- read_tsv("/home/sway/bioinfo/lq/Ferroptosis/ferroptosis suppressor.txt",col_names = F)
set=list(ferroptosis_suppressor_gene[[1]])

### 上皮细胞注释 ####
load(file = "/home/sway/bioinfo/lq/scrnaseq/scrna_reretry_240109/median_data/Epithelial_subset_join.Rdata")
# Hallmark基因集打分
Epithelial_score <- irGSEA.score(object = Epithelial_subset_join, assay = "RNA", slot = "data",
                                 custom = T, geneset = set, 
                                 method = "ssgsea",
                                 kcdf = 'Gaussian')

# save(Epithelial_score, file = "/home/sway/bioinfo/lq/scrnaseq/scrna_rereretry_240131/median_data/Epithelial_score.Rdata")
load(file = "/home/sway/bioinfo/lq/scrnaseq/scrna_rereretry_240131/median_data/Epithelial_score.Rdata")

gsva_matrix1<- scale(Epithelial_score@assays$ssgsea$data %>% as.matrix())
head(gsva_matrix1)

normalization<-function(x){
  return((x-min(x))/(max(x)-min(x)))}
nor_gsva_matrix1 <- normalization(gsva_matrix1)

score.gsva.metab=as.data.frame(nor_gsva_matrix1) %>% 
  rename("ferroptosis"="V1") %>% rownames_to_column("Cell")

SQOR <- as.data.frame(FetchData(Epithelial_score,"SQRDL")) %>% rownames_to_column("Cell") %>% left_join(score.gsva.metab,"Cell") 

SQOR_ferroptosis_cor <- SQOR
SQOR_ferroptosis_cor %>% nest() %>% 
  mutate(model=map(data,~cor.test(~SQRDL+ferroptosis,data=.))) %>% 
  mutate(res=map(model,~broom::tidy(.))) %>% 
  unnest(res) %>% mutate(pathway="ferroptosis resistance") %>% select(pathway, estimate,p.value)

UMAP <- as.data.frame(Epithelial_subset_join@reductions$umap@cell.embeddings)
DiseaseState <- Epithelial_subset_join$DiseaseState
group <- Epithelial_subset_join$epi_labels1

UMAP <- cbind(UMAP,DiseaseState) %>% cbind(group) %>% 
  rownames_to_column("Cell") %>% left_join(SQOR,"Cell") %>% 
  mutate(group=factor(group,levels = c("Tumor","Normal")))

UMAP_ferroptosis <- UMAP %>% select(Cell,umap_1,umap_2,group) %>% 
  left_join(SQOR_ferroptosis_cor,"Cell") %>% 
  mutate(group=factor(group,levels = c("Tumor","Normal"))) %>% 
  rename("Ferroptosis Resistance"="ferroptosis")

```

```{r}
# 画图
mytheme <- theme_void() + #空白主题，便于我们后期添加tSNE箭头
  theme(plot.margin = margin(5.5,15,5.5,5.5))

p <- ggplot(data = UMAP_ferroptosis, aes(x = umap_1, y = umap_2)) +
  geom_point(aes(color = `Ferroptosis Resistance`),
             size = 0.1,
             alpha = 0.8)

p1 <- p +
  theme(panel.grid = element_blank())+
  mytheme+
  scale_color_gradient2(low = "#56B1F7",
                        mid = "white",
                        high = "red",
                        midpoint = 0.5)

p1

p2 <- ggplot(data =  UMAP_ferroptosis, aes(x = umap_1, y = umap_2)) +
  geom_point(aes(color = group),
             size = 0.1,
             alpha = 0.6) +
  theme(panel.grid = element_blank())+
  mytheme+
  scale_color_nejm()
p2

p1+p2

ggsave(p1+p2,filename="ferroptosis_sqor_single_1.pdf",height=4,width=10)  


# 云雨图
library(see)

mytheme <- theme_void() + #空白主题，便于我们后期添加tSNE箭头
  theme(plot.margin = margin(5.5,15,5.5,5.5))

p4 <- ggplot(UMAP_ferroptosis, aes(x = group,
                                   y = `Ferroptosis Resistance`, 
                                   fill =group)) +
  geom_violindot(color = NA,dots_color = NA,dots_size = 0.1,binwidth = 0.01,scale="area",alpha = 0.9) +
  theme_modern()+
  coord_flip()+
  see::scale_fill_material()+
  geom_signif(comparisons = list(c("Tumor", "Normal")), 
              map_signif_level = c("***" = 0.001, "**" = 0.01, "*" = 0.05))+
  scale_fill_nejm()+
  theme(legend.position = "none")+
  xlab("")

p4

ggsave(p4,filename="ferroptosis_rain_1.pdf",height=4,width=5)

```

### WP富集分析
```{r}
###找铁死亡相关基因
library(Seurat)
library(tidyverse)
library(ggprism)
load(file = "/home/sway/bioinfo/lq/scrnaseq/scrna_reretry_240109/median_data/Epithelial_subset_annotation.Rdata")
load(file = "/home/sway/bioinfo/lq/scrnaseq/scrna_reretry_240109/median_data/Epithelial_subset_join.Rdata")

Epithelial_subset 

sce.markers1 <- FindAllMarkers(Epithelial_subset_join, slot = "data")

marker_selected_2 <- sce.markers1  %>% 
  dplyr::filter(p_val_adj < 0.05) %>% 
  dplyr::filter(pct.1 >= 0.5 & pct.2 <= 0.6)

sel_gmt=read.table("/home/sway/bioinfo/lq/Ferroptosis/WP_FERROPTOSIS.v2023.2.Hs.tsv",header = T,na.strings = c(" "),sep = "\t")
set=str_split(sel_gmt[17,2],',') %>% unlist() 

table(set %in% marker_selected_2$gene )
set[set %in% marker_selected_2$gene]

# [1] "ACSL3"    "FDFT1"    "SLC40A1"  "HSPB1"    "PCBP1"    "PCBP2"    "CHMP5"    "ACSL5"    "POR"     
# [10] "BACH1"    "SLC1A5"   "SLC3A2"   "TXNRD1"   "VDAC2"    "NCOA4"    "SLC38A1"  "MAP1LC3B" "AKR1C3" 

```

```{r WP富集分析}
library(clusterProfiler)
library(org.Hs.eg.db)
library(ggchicklet)
gene <- bitr(marker_selected_2$gene,fromType = "SYMBOL",
             toType = "ENTREZID",OrgDb="org.Hs.eg.db")

WP <- enrichWP(gene$ENTREZID,"Homo sapiens")
a <- WP@result
barplot(WP,showCategory = 30)

get_wp_organisms()
df$Description_1 <- df$Description %>% yulab.utils::str_wrap(width = 30)

scale_x_discrete(labels = get_wraper(10))


a <- WP@result %>% as.data.frame() %>% 
  arrange(-Count) %>% 
  mutate(log10p=-log10(p.adjust),
         Description=fct_reorder(Description,Count)) %>% 
  mutate(log10p=ifelse(log10p>5,5,log10p)) %>% 
  filter(p.adjust<0.05) %>% 
  top_n(30) %>%
  ggplot(aes(x=Description,y=Count,fill=log10p,col=log10p))+
  geom_chicklet(width = 0.7,alpha=0.7)+
  theme_prism()+
  scale_fill_gradient(low = "#0072B5FF", high = "#BC3C29FF")+
  scale_color_gradient(low = "#0072B5FF", high = "#BC3C29FF")+
  coord_flip()+
  scale_x_discrete(labels = function(x) str_wrap(x, width = 50))+
  theme(axis.text.y = element_text(size=10))
a  

ggsave(a,filename="Tumor_and_Normal_DEG_enrichment_barplot.pdf",height=7,width=12)
```

## step4.2:提取肿瘤细胞
从原始数据中subset提取上皮细胞中的肿瘤细胞，再进行降维聚类，进行通路打分，算相关性。
### 肿瘤通路打分、相关性分析
```{r}
load(file = "/home/sway/bioinfo/lq/scrnaseq/scrna_reretry_240109/median_data/sce.all.0.2.Rdata")

load(file = "/home/sway/bioinfo/lq/scrnaseq/scrna_reretry_240109/median_data/Epithelial_subset_annotation.Rdata")

Tumor_subset <- subset(Epithelial_subset, idents = "Tumor")
Tumor_subset@meta.data$epi_labels1

  
Tumor_subset <- NormalizeData(object = Tumor_subset, normalization.method = "LogNormalize", scale.factor = 10000)

Tumor_subset <- FindVariableFeatures(Tumor_subset)
Tumor_subset <- ScaleData(Tumor_subset)
Tumor_subset <- RunPCA(Tumor_subset, features = VariableFeatures(object =Tumor_subset))
st_dev <- Tumor_subset@reductions$pca@stdev
var <- st_dev^2

EndVar = 0

for(i in 1:length(var)){
  total <- sum(var)
  numerator <- sum(var[1:i])
  expvar <- numerator/total
  if(EndVar == 0){
    if(expvar > 0.9){
      EndVar <- EndVar + 1
      PCNum <- i
    }
  }
}

sum(var[1:PCNum])/sum(var)


library(harmony)
seuratObj <- RunHarmony(Tumor_subset, "orig.ident")
names(seuratObj@reductions)

seuratObj <- RunUMAP(seuratObj,  dims = 1:PCNum,
                     reduction = "harmony")
DimPlot(seuratObj,reduction = "umap",label = T,group.by = "orig.ident")


Tumor_subset=seuratObj
Tumor_subset <- FindNeighbors(Tumor_subset, reduction = "harmony",
                     dims = 1:PCNum) 

save(Tumor_subset,file="/home/sway/bioinfo/lq/scrnaseq/scrna_reretry_240109/median_data/Tumor_subset.Rdata")

```

#### hypoxia
```{r hypoxia}
library(progeny)

Tumor_subset_join <- JoinLayers(Tumor_subset)

load(file = "/home/sway/bioinfo/lq/scrnaseq/scrna_reretry_240109/median_data/Tumor_subset_join.Rdata")

epi_tumor <- progeny(Tumor_subset_join, scale=FALSE, organism="Human", top=500, perm=1, 
                return_assay = TRUE)


epi_tumor <- Seurat::ScaleData(epi_tumor, assay = "progeny") 

progeny_scores_df_tumor <- 
  as.data.frame(t(GetAssayData(epi_tumor, layer = "scale.data", 
                               assay = "progeny"))) %>%
  rownames_to_column("Cell")
dim(progeny_scores_df_tumor)

epi_tumor@assays

SQOR_tumor <- as.data.frame(FetchData(epi_tumor,"SQRDL")) %>% rownames_to_column("Cell") %>% left_join(progeny_scores_df_tumor,"Cell")

SQOR_single_cor_tumor <- SQOR_tumor %>% 
  pivot_longer(cols = -c(Cell, SQRDL), names_to = "pathway", values_to = "value") %>% 
  group_by(pathway) %>% 
  nest() %>% 
  mutate(model=map(data, ~cor.test(~ SQRDL + value ,method = "spearman",data=.))) %>% 
  mutate(res=map(model,~broom::tidy(.))) %>% 
  unnest(res) %>% 
  select(pathway, estimate, p.value)

save(SQOR_tumor, file = "/home/sway/bioinfo/lq/scrnaseq/scrna_reretry_240109/median_data/SQOR_tumor.Rdata")

save(SQOR_single_cor_tumor, file = "/home/sway/bioinfo/lq/scrnaseq/scrna_reretry_240109/median_data/SQOR_single_cor_tumor.Rdata")

```

####ferroptosis（right）
```{r}

load(file = "/home/sway/bioinfo/lq/scrnaseq/scrna_reretry_240109/median_data/Tumor_subset_join.Rdata")

Tumor_score <- irGSEA.score(object = Tumor_subset_join, assay = "RNA", slot = "data",
                                 custom = T, geneset = set, 
                                 method = "ssgsea",
                                 kcdf = 'Gaussian')

# ferroptosis_suppressor_gene[[1]] %in% row.names(Epithelial_subset_join@assays$RNA@features@.Data)

# save(Tumor_score, file = "/home/sway/bioinfo/lq/scrnaseq/scrna_rereretry_240131/median_data/Tumor_score.Rdata")

gsva_matrix1<- scale(Tumor_score@assays$ssgsea$data %>% as.matrix())
head(gsva_matrix1)

normalization<-function(x){
  return((x-min(x))/(max(x)-min(x)))}

nor_gsva_matrix1 <- normalization(gsva_matrix1)

score.gsva.metab=as.data.frame(nor_gsva_matrix1) %>% 
  rename("ferroptosis"="V1") %>% rownames_to_column("sample")

SQOR <- as.data.frame(FetchData(Tumor_score,"SQRDL")) %>% 
  rownames_to_column("sample") %>% 
  left_join(score.gsva.metab,"sample") 

SQOR_ferroptosis_cor <- SQOR

SQOR_ferroptosis_cor1 <- SQOR_ferroptosis_cor %>% nest() %>% 
  mutate(model=map(data,~cor.test(~SQRDL+ferroptosis,data=.))) %>% 
  mutate(res=map(model,~broom::tidy(.))) %>% 
  unnest(res) %>% mutate(pathway="ferroptosis resistance") %>% select(pathway, estimate,p.value)

```

#### ferroptosis_hypoxia（right）
```{r}
load("/home/sway/bioinfo/lq/scrnaseq/scrna_reretry_240109/median_data/SQOR_tumor.Rdata")

SQOR_ferroptosis_hypoxia_cor <- SQOR_tumor %>% dplyr::rename("sample" = "Cell") %>% 
  left_join(SQOR_ferroptosis_cor, by = "sample")

p <- ggplot(SQOR_ferroptosis_hypoxia_cor, aes(x=Hypoxia, y=ferroptosis)) +
  stat_density2d(aes(fill=after_stat(density)),geom='raster',contour = F)+
  geom_point(color="#56B1F7",size=0.5,alpha=0.1) +
  geom_smooth(method="lm",se=F,color="grey",linewidth=0.5)+
  scale_fill_gradient(low="white",high="#c2e9fb")+
  ylab("Ferroptosis Resistance")+
  theme_classic()+
  theme(legend.position="none",
        axis.title.x = element_text(size=14),
        axis.title.y = element_text(size=14))+
  stat_cor()+
  xlim(-2.5,5)
p

library(ggExtra)
p2 <- ggMarginal(p, type="density",fill="red",color="red",alpha=0.3)
p2

setwd("/home/sway/bioinfo/lq/scrnaseq/scrna_rereretry_240131/figure/")
ggsave(p2,filename="SQOR_ferroptosis_hypoxia_cor_1.pdf",height=5,width=5.5)
```

#### all pathway（right）
```{r}
SQOR_single_cor_tumor <- SQOR_tumor %>% 
  pivot_longer(cols = -c(Cell, SQRDL), names_to = "pathway", values_to = "value") %>% 
  group_by(pathway) %>% 
  nest() %>% 
  mutate(model=map(data, ~cor.test(~ SQRDL + value ,method = "spearman",data=.))) %>% 
  mutate(res=map(model,~broom::tidy(.))) %>% 
  unnest(res) %>% 
  select(pathway, estimate, p.value)

SQOR_single_cor_tumor_allpathway <- rbind(SQOR_single_cor_tumor,SQOR_ferroptosis_cor1)

library(circlize)

met <- SQOR_single_cor_tumor_allpathway %>% mutate(from="SQOR") %>% 
  select(from,to=pathway,value=estimate)
grid.col <- RColorBrewer::brewer.pal(9, "Set1")
chordDiagram(met,grid.col = c(SQOR="red"),col = colorRamp2(c(-0.3, 0, 0.3), c('#56B1F7', 'white', 'red1')),
             big.gap = 20,small.gap = 1)

export::graph2pdf(file="SQOR_single_pathway_cor_circlize_1.pdf",height=10,width=10)


```
