# Supplementary material for: Comprehensive analysis of SQOR involvement in ferroptosis resistance of pancreatic ductal adenocarcinoma in hypoxic environments
Source: Front Immunol. 2025 May 1;16:1513589. doi: 10.3389/fimmu.2025.1513589 (PMC12078260; doi:10.3389/fimmu.2025.1513589)
Supplement: Supplementary file 1 [file DataSheet1.zip › data/bulk_paad_hypoxia_ferroptosis.R]

library(tidyverse)
library(Biobase)
library(genefilter)
library(limma)
library(RColorBrewer)
library(GSVA)    #need R 3.6
library(pheatmap)
library(stringr)
library(ggsci)
library(progeny)
library(ggplot2)
library(ggpubr)

remotes::install_version("matrixStats", version="1.1.0")


### paad 缺氧和铁死亡抵抗相关性分析 ####

# 铁死亡

ferroptosis_suppressor_gene <- read_tsv("/home/sway/bioinfo/lq/Ferroptosis/ferroptosis suppressor.txt",col_names = F)

set=list(ferroptosis_suppressor_gene[[1]])

fs <- list.files('/home/sway/bioinfo/lq/data/',pattern = 'tpm.Rdata')
fs

ferroptosis_sqor_meta <- lapply(fs,function(x){
  #x=fs[1]
  pro <- str_remove(x, ".tpm.Rdata")
  print(pro)
  load(file =  file.path('/home/sway/bioinfo/lq/data/',x))
  
  #calculation
  exprMatrix=mat1 
  head(exprMatrix)
  dim(exprMatrix)
  gsva_matrix<- gsva(as.matrix(exprMatrix), set,method='ssgsea',kcdf='Gaussian',abs.ranking=TRUE)
  gsva_matrix1<- t(scale(t(gsva_matrix)))
  head(gsva_matrix1)
  normalization<-function(x){
    return((x-min(x))/(max(x)-min(x)))}
  nor_gsva_matrix1 <- normalization(gsva_matrix1) 
  dim(nor_gsva_matrix1)
  
  score.gsva.metab=as.data.frame(t(nor_gsva_matrix1)) %>% 
    rename("ferroptosis"="V1") %>% rownames_to_column("sample")
  head(score.gsva.metab)
  
  exprMatrix_sqor <- exprMatrix %>% t() %>% as.data.frame() %>% 
    select(SQRDL) %>% rownames_to_column("sample")
  
  score.gsva.meta_sqor <- score.gsva.metab %>% 
    left_join(exprMatrix_sqor, by = "sample") %>% 
    mutate(type=str_replace(pro,'TCGA-',''))
  
  return(score.gsva.meta_sqor)
  
})


save(ferroptosis_sqor_meta, file = "/home/sway/bioinfo/lq/Ferroptosis/ferroptosis_sqor_meta_1.Rdata")


# 缺氧

pathways_hypoxia <- lapply(1:33,function(x){
  fs1 <- list.files('/home/sway/bioinfo/lq/data/',pattern = 'tpm.Rdata')
  fs1
  #x=1
  y=fs1[x]
  pro1 <- str_remove(y, ".tpm.Rdata")
  print(pro1)
  load(file =  file.path('/home/sway/bioinfo/lq/data/',y))
  gene_expression <- mat1 %>% as.matrix()
  head(gene_expression)
  typeof(gene_expression)
  
  pathways <- progeny(gene_expression, scale=TRUE,
                      organism="Human", #如为小鼠，填 "Mouse"
                      top = 100, perm = 1)
  head(pathways)[1:5,1:5]
  
  nrow(pathways) 
  #> 8
  controls =rep(c(TRUE,FALSE),4)
  ctl_mean = apply(pathways[controls,], 2, mean)
  ctl_sd = apply(pathways[controls,], 2, sd)
  pathways = t(apply(pathways, 1, function(x) x - ctl_mean))
  pathways = t(apply(pathways, 1, function(x) x / ctl_sd))
  
  pathways_Hypoxia <- pathways %>% as.data.frame() %>% select(Hypoxia) %>% 
    mutate(type=str_replace(pro1,'TCGA-',''))
  
  return(pathways_Hypoxia)
  
})


save(pathways_hypoxia, file = "/home/sway/bioinfo/lq/data/pathways_hypoxia_1.Rdata")


# 缺氧和铁死亡相关性分析

load(file = "/home/sway/bioinfo/lq/Ferroptosis/ferroptosis_sqor_meta_1.Rdata")
load(file = "/home/sway/bioinfo/lq/data/pathways_hypoxia_1.Rdata")

ferroptosis_sqor_meta <- ferroptosis_sqor_meta %>% map_df(~.)%>% as.data.frame()

pathways_hypoxia <- pathways_hypoxia %>% map_df(~.) %>% as.data.frame() %>% rownames_to_column("sample")

pathways_hypoxia_ferroptosis_sqor <- pathways_hypoxia %>% 
  left_join(ferroptosis_sqor_meta %>% select(-type), by = "sample") 

save(pathways_hypoxia_ferroptosis_sqor, file = "/home/sway/bioinfo/lq/data/pathways_hypoxia_ferroptosis_sqor_1.Rdata")


## 散点图

load(file = "/home/sway/bioinfo/lq/data/pathways_hypoxia_ferroptosis_sqor_1.Rdata")

pathways_hypoxia_ferroptosis_sqor1 <- pathways_hypoxia_ferroptosis_sqor %>% 
  group_by(type) %>% 
  nest() %>% 
  mutate(model=map(data,~cor.test(~Hypoxia+ferroptosis,method = "pearson",data=.))) %>% 
  mutate(res=map(model,~broom::tidy(.))) %>% 
  unnest(res) %>% 
  select(type, estimate, p.value) %>% 
  mutate(p.value=-log10(p.value),
         correlation=abs(estimate),
         direction=if_else(estimate>0,"positive","negative")) %>% 
  mutate(direction=factor(direction,levels=c("positive","negative")))


library(ggrepel)

p0 <- ggplot(pathways_hypoxia_ferroptosis_sqor1, aes(x=correlation,y=p.value))+
  geom_point(aes(fill=direction,size=correlation),shape=21,alpha=0.7)+
  scale_fill_nejm()+
  theme_classic()+
  geom_smooth(method="lm",se=F,color="grey",linewidth=0.5)+
  theme(axis.title = element_text(size=15),
        legend.text = element_text(size=12),
        legend.title = element_text(size=12))+
  geom_hline(yintercept=-log10(0.05), linetype='dotted')+
  annotate("text", x=0.03, y = -log10(0.05), label = "-log10(0.05)", vjust = -0.5)

p0

p00 <- p0 + geom_text_repel(aes(label = type), size = 3)
p00

setwd("/home/sway/bioinfo/lq/figure")
getwd()
ggsave(p00,filename="sqor_bulk_type_hypoxia_ferroptosis_1.pdf",height=5,width=6)


## bulk ferroptosis_hypoxia 相关性画图 散点图+边际

p <- ggplot(pathways_hypoxia_ferroptosis_sqor, aes(x=Hypoxia, y=ferroptosis)) +
  stat_density2d(aes(fill=after_stat(density)),geom='raster',contour = F)+
  geom_point(color="#56B1F7",size=0.5,alpha=0.1) +
  geom_smooth(method="lm",se=F,color="grey",linewidth=0.5)+
  scale_fill_gradient(low="white",high="#c2e9fb")+
  ylab("Ferroptosis Resistance")+
  theme_classic()+
  theme(legend.position="none")+
  stat_cor()+
  xlim(-2.5,5)
p

library(ggExtra)
p2 <- ggMarginal(p, type="density",fill="red",color="red",alpha=0.3)
p2

getwd()
ggsave(p2,filename="sqor_bulk_pathways_hypoxia_ferroptosis_1.pdf",height=5,width=5.5)
