# Supplementary material for: Comprehensive analysis of SQOR involvement in ferroptosis resistance of pancreatic ductal adenocarcinoma in hypoxic environments
Source: Front Immunol. 2025 May 1;16:1513589. doi: 10.3389/fimmu.2025.1513589 (PMC12078260; doi:10.3389/fimmu.2025.1513589)
Supplement: Supplementary file 1 [file DataSheet1.zip › data/experiment/experiment.R]

### HIC ####

library(tidyverse)
library(ggchicklet)
library(ggplot2)
library(ggpubr)
library(ggsci)


sqor <- read.csv(file = "/Users/linquan/MEDICAL/R/pan/实验:临床数据/SQOR免疫组化.csv") %>%
  select(normal,tumor) %>% 
  gather()

tb <- table(sqor$key,sqor$value)
tb <- tb %>% as.data.frame()
fisher.test(tb)

p <- ggplot(tb)+
  geom_bar(aes(x=Var1,y=Freq,fill=Var2),stat = "identity",alpha=0.8)+
  theme_void()+
  theme(axis.text.x = element_text(size = 16,color = "black"),
        axis.text.y = element_blank(),
        axis.title.x = element_blank(),
        axis.title.y = element_blank(),
        plot.title = element_text(hjust=0.5))

p


sqor <- read.csv(file = "/Users/linquan/MEDICAL/R/pan/实验:临床数据/SQOR免疫组化.csv") 
tb <- table(sqor$normal,sqor$tumor)
mcnemar.test(tb)

df <- tb %>% as.data.frame()
ggplot(df)+
  geom_chicklet(aes(x=Var1,y=Freq))

library(caret)
fourfoldplot(tb)

fourfoldplot(tb, color = c("#70C9DD", "#EA6E5C"),
             conf.level = 0, margin = 1, main = "Confusion Matrix")


sqor <- read.csv(file = "/Users/linquan/MEDICAL/R/pan/实验:临床数据/SQOR免疫组化1.csv") 


sway_des <- function(x){
  x=as.numeric(x)
  Mean=mean(x)  
  Range=paste0("(",min(x),",",max(x),")")
  Sd=sd(x)
  Median=median(x)
  IQR=IQR(x)
  mean_sd=paste0(round(Mean,2),'±',round(Sd,2))
  median_IQR=paste0(round(Median,2),'(',round(quantile(x,0.25),2),',',round(quantile(x,0.75),2),')')
  shar=shapiro.test(x)
  dat <- data.frame( Mean, Range,Sd,Median,IQR,mean_sd,median_IQR,normt=shar$p.value,W=shar$statistic)
  return(dat)}
sway_tab <- function(x){wq <- (table(x) /length(x))%>% as.data.frame()
wqw <- table(x) %>% as.data.frame()
ttt <-  wqw%>% left_join(wq,by='x') %>% 
  mutate(int=paste0(wqw$Freq,'(',round(wq$Freq*100,2),'%',")"))
return(ttt)  

}
sway_des(sqor$年龄)
sway_tab(sqor$性别)
sway_tab(sqor$T分期)
sway_tab(sqor$N分期)

sqor2 <- gsub("cm","",sqor$最长长径) %>% as.numeric()
sway_des(sqor2)

sqor3 <- gsub("[AB]","",sqor$总分期) 
sway_tab(sqor3)

sway_tab(sqor$normal)
sway_tab(sqor$tumor)

### CCK8 ####


library(tidyverse)
library(ggchicklet)
library(ggplot2)
library(ggpubr)
library(ggsci)
library(readxl)
library(patchwork)

CCK8 <- read_xlsx("/Users/linquan/MEDICAL/R/pan/临床数据/3C CCK8.xlsx") %>%
  pivot_longer(-group) %>% 
  group_by(group,name) %>% 
  nest() %>% 
  mutate(summarise=map(data,~dplyr::summarise(.,mean=mean(.[[1]]),sd=sd(.[[1]])))) %>% 
  unnest(summarise) %>% 
  mutate(group=factor(group,levels=c("shNC","shSQOR")))


CCK81 <- read_xlsx("/Users/linquan/MEDICAL/R/pan/临床数据/3C CCK8.xlsx") %>% 
  pivot_longer(-group) %>% 
  filter(name=="erastin")


shapiro.test(CCK81$value) #p-value = 0.07686
t.test(value~group,data = CCK81) #p-value = 9.483e-07


p8 <- ggplot(CCK8,aes(x=group,y=mean,fill=name,color=name))+
  geom_errorbar(aes(y=mean,ymin=mean,ymax=mean+sd,color=group),
                position = position_dodge(0.7),col="black",linewidth=0.5,width=0.3,size=0.1)+
  geom_chicklet(position = position_dodge(0.7),width = 0.5,alpha=0.8)+
  theme_classic()+
  ylim(0,165)+
  ylab("Cell viability(%)")+
  scale_fill_manual(values = c("#6F99ADFF","#0072B5FF","#BC3C29FF"))+
  scale_color_manual(values = c("#6F99ADFF","#0072B5FF","#BC3C29FF"))+
  theme(axis.text.x = element_text(size = 12,color = "black"),
        axis.text.y = element_text(size=10,color = "black"),
        axis.title.x = element_blank(),
        axis.title.y = element_text(size=12,color = "black"),
        plot.title = element_text(hjust=0.5),
        legend.position = c(0.2, 0.88),
        legend.title=element_blank())+
  annotate("text", x=1.5, y=125, label="***",color="black", size=5)+
  annotate("segment", x=1, xend=2, y=115,yend=115,color="black", size=0.5)

p8

setwd("/Users/linquan/MEDICAL/R/pan/临床数据/")
ggsave(p8, filename="3C_CCK8.pdf",height=4,width=5)


### PCR ####

library(tidyverse)
library(ggchicklet)
library(ggplot2)
library(ggpubr)
library(ggsci)
library(readxl)
library(patchwork)


PCR <- read_xlsx("/Users/linquan/MEDICAL/R/pan/临床数据/3B PCR.xlsx") %>% 
  group_by(group) %>% 
  dplyr::summarise(mean=mean(normalize),sd=sd(normalize)) %>% 
  mutate(group=factor(group,levels=c("Control","NCshRNA","SQORshRNA")))

PCR0 <- read_xlsx("/Users/linquan/MEDICAL/R/pan/临床数据/3B PCR.xlsx") %>% 
  filter(group%in%c("NCshRNA","SQORshRNA"))

shapiro.test(PCR0$normalize)
# AOV1 <- aov(`protein/GAPDH ratio`~group,data = WB)
# summary(AOV1)
t.test(normalize~group,data = PCR0)


p6 <-  ggplot(PCR,aes(x=group,y=mean,fill=group,color=group))+
  geom_errorbar(aes(y=mean,ymin=mean,ymax=mean+sd,color=group),
                position = position_dodge(0.5),col="black",linewidth=0.5,width=0.2,size=0.1)+
  geom_chicklet(position = 'dodge',width = 0.4,alpha=0.8)+
  theme_classic()+
  ylim(0,1.5)+
  ylab("Relative expression of SQOR")+
  scale_fill_manual(values = c("#6F99ADFF","#0072B5FF","#BC3C29FF"))+
  scale_color_manual(values = c("#6F99ADFF","#0072B5FF","#BC3C29FF"))+
  theme(axis.text.x = element_text(size = 12,color = "black"),
        axis.text.y = element_text(size=10,color = "black"),
        axis.title.x = element_blank(),
        axis.title.y = element_text(size=12,color = "black"),
        legend.position = "none",
        plot.title = element_text(hjust=0.5))+
  annotate("text", x=3, y=0.65, label="*",color="black", size=5)

p6


setwd("/Users/linquan/MEDICAL/R/pan/临床数据/figure/")
ggsave(p6, filename="3B_PCR.pdf",height=4,width=5)

### transwell ####


library(tidyverse)
library(ggchicklet)
library(ggplot2)
library(ggpubr)
library(ggsci)
library(readxl)
library(patchwork)

transwell <- read_xlsx("/Users/linquan/MEDICAL/R/pan/临床数据/3D transwell.xlsx") %>% 
  pivot_longer(-group) %>% 
  group_by(group,name) %>% 
  nest() %>% 
  mutate(summarise=map(data,~dplyr::summarise(.,mean=mean(.[[1]]),sd=sd(.[[1]])))) %>% 
  unnest(summarise) %>% 
  mutate(name=factor(name,levels=c("shNC","shSQOR")))


transwell1 <- read_xlsx("/Users/linquan/MEDICAL/R/pan/临床数据/3D transwell.xlsx") %>% 
  pivot_longer(-group) %>% 
  filter(group=="erastin")

shapiro.test(transwell1$value) #p-value = 0.2025
t.test(value~name,data = transwell1) #p-value = 0.02424


# transwell2<- read_xlsx("/Users/linquan/MEDICAL/R/pan/临床数据/3D transwell.xlsx") %>% 
#   pivot_longer(-group) %>% 
#   filter(group=="erastin+fer-1")

# shapiro.test(transwell2$value)#p-value = 0.1519
# t.test(value~name,data = transwell2) #p-value = 0.004612


p7 <-  ggplot(transwell,aes(x=name,y=mean,fill=group,color=group))+
  geom_errorbar(aes(y=mean,ymin=mean,ymax=mean+sd,color=group),
                position = position_dodge(0.7),col="black",linewidth=0.5,width=0.3,size=0.1)+
  geom_chicklet(position = position_dodge(0.7),width = 0.5,alpha=0.8)+
  theme_classic()+
  ylim(0,650)+
  ylab("Migration")+
  scale_fill_manual(values = c("#6F99ADFF","#0072B5FF","#BC3C29FF"))+
  scale_color_manual(values = c("#6F99ADFF","#0072B5FF","#BC3C29FF"))+
  theme(axis.text.x = element_text(size = 12,color = "black"),
        axis.text.y = element_text(size=10,color = "black"),
        axis.title.x = element_blank(),
        axis.title.y = element_text(size=12,color = "black"),
        plot.title = element_text(hjust=0.5),
        legend.position = c(0.2, 0.88),
        legend.title=element_blank())+
  annotate("text", x=1.5, y=430, label="*",color="black", size=5)+
  annotate("segment", x=1, xend=2, y=400,yend=400,color="black", size=0.5)

p7

setwd("/Users/linquan/MEDICAL/R/pan/临床数据/")
ggsave(p7, filename="3D_transwell.pdf",height=4,width=5)

### MDA ####


library(tidyverse)
library(ggchicklet)
library(ggplot2)
library(ggpubr)
library(ggsci)
library(readxl)
library(patchwork)

MDA <- read_xlsx("/Users/linquan/MEDICAL/R/pan/临床数据/3E MDA.xlsx") %>% 
  pivot_longer(-group) %>% 
  group_by(group,name) %>% 
  nest() %>% 
  mutate(summarise=map(data,~dplyr::summarise(.,mean=mean(.[[1]]),sd=sd(.[[1]])))) %>% 
  unnest(summarise) %>% 
  mutate(name=factor(name,levels=c("shNC","shSQOR")))


MDA1 <- read_xlsx("/Users/linquan/MEDICAL/R/pan/临床数据/3E MDA.xlsx") %>% 
  pivot_longer(-group) %>% 
  filter(group=="erastin")

shapiro.test(MDA1$value) #p-value = 0.3048
t.test(value~name,data = MDA1) #p-value = 0.005313


p9 <-  ggplot(MDA,aes(x=name,y=mean,fill=group,color=group))+
  geom_errorbar(aes(y=mean,ymin=mean,ymax=mean+sd,color=group),
                position = position_dodge(0.7),col="black",linewidth=0.5,width=0.3,size=0.1)+
  geom_chicklet(position = position_dodge(0.7),width = 0.5,alpha=0.8)+
  theme_classic()+
  ylim(0,10)+
  ylab("MDA(nmol/mgP)")+
  scale_fill_manual(values = c("#6F99ADFF","#0072B5FF","#BC3C29FF"))+
  scale_color_manual(values = c("#6F99ADFF","#0072B5FF","#BC3C29FF"))+
  theme(axis.text.x = element_text(size = 12,color = "black"),
        axis.text.y = element_text(size=10,color = "black"),
        axis.title.x = element_blank(),
        axis.title.y = element_text(size=12,color = "black"),
        plot.title = element_text(hjust=0.5),
        legend.position = c(0.2, 0.88),
        legend.title=element_blank())+
  annotate("text", x=1.5, y=6.5, label="**",color="black", size=5)+
  annotate("segment", x=1, xend=2, y=6,yend=6,color="black", size=0.5)

p9

setwd("/Users/linquan/MEDICAL/R/pan/临床数据/")
ggsave(p9, filename="3E_MDA.pdf",height=4,width=5)


### animal ####

rm(list = ls())
library(ggplot2)
library(patchwork)
library(tidyverse)
library(ggpubr)
library(ggsci)
library(Rmisc)
library(rstatix)
library(ggprism)
library(ggsignif)
library(ggchicklet)
library(readxl)


w<- read_xlsx("/Users/linquan/MEDICAL/R/pan/实验:临床数据/动物.xlsx") %>% select(1,2,3)

a <- w %>% 
  mutate(group=factor(group,levels=c("DMSO","Erastin","HTS07545","Erastin+HTS07545"))) %>% 
  group_by(`Days (d)`,group) %>%
  dplyr::summarise(mean=mean(`Body Weight (g)`),sd=sd(`Body Weight (g)`)) %>% 
  ggplot(aes(x=`Days (d)`,y=mean,color=group,shape=group))+
  geom_point(size=3,alpha=0.9)+
  geom_line(linewidth=1,alpha=0.8)+
  geom_errorbar(aes(x=`Days (d)`,ymin=mean-sd,ymax=mean+sd),width=0.8,linewidth=1,alpha=0.8)+
  theme_classic()+
  theme(legend.position = c(0.3, 0.8),
        legend.title = element_blank(),
        legend.text = element_text(size = 12),
        axis.text.x = element_text(size = 14,color = "black"),
        axis.text.y = element_text(size=12,color = "black"),
        axis.title.y = element_text(size=14,color = "black"))+
  scale_x_continuous(limits = c(4,35),breaks = seq(4,31,3))+
  scale_y_continuous(limits = c(15,20),breaks = seq(15,20,1))+
  scale_color_nejm()+
  annotate("text", x=35, y=19, label="ns",color="black", size=6,angle=270)+
  annotate("segment", x=34, xend=34, y=18.7,yend=19.3,color="black", size=0.5)

a

export::graph2pdf(x=a,file="/Users/linquan/MEDICAL/R/pan/实验:临床数据/figure/animal_weight.pdf",width=5.5,height=5)


v <- read_xlsx("/Users/linquan/MEDICAL/R/pan/实验:临床数据/动物.xlsx") %>% select(1,2,4)
v_31 <- v %>% filter(`Days (d)`==31) %>% group_by(group) 
res <-  t_test(`Tumour Volume (mm3)`~group,data=v_31)  
comparisons <- list(c("DMSO", "Erastin"), c("DMSO", "HTS07545"), c("DMSO", "Erastin+HTS07545"))

b <- v %>% 
  mutate(group=factor(group,levels=c("DMSO","Erastin","HTS07545","Erastin+HTS07545"))) %>% 
  group_by(`Days (d)`,group) %>%
  dplyr::summarise(mean=mean(`Tumour Volume (mm3)`),sd=sd(`Tumour Volume (mm3)`)) %>% 
  ggplot(aes(x=`Days (d)`,y=mean,color=group,shape=group))+
  geom_point(size=3,alpha=0.9)+
  geom_line(linewidth=1,alpha=0.8)+
  geom_errorbar(aes(x=`Days (d)`,ymin=mean-sd,ymax=mean+sd),width=0.8,linewidth=1,alpha=0.8)+
  theme_classic()+
  theme(legend.position = c(0.3, 0.8),
        legend.title = element_blank(),
        legend.text = element_text(size = 12),
        axis.text.x = element_text(size = 14,color = "black"),
        axis.text.y = element_text(size=12,color = "black"),
        axis.title.y = element_text(size=14,color = "black"))+
  scale_x_continuous(limits = c(4,37),breaks = seq(4,31,3))+
  scale_y_continuous(limits = c(0,1200),breaks = seq(0,1200,300))+
  scale_color_nejm()+
  annotate("segment", x=32, xend=32, y=602.37457,yend=925.45519,color="black", size=0.5)+
  annotate("segment", x=34, xend=34, y=489.69997,yend=925.45519,color="black", size=0.5)+
  annotate("segment", x=36, xend=36, y=135.02577,yend=925.45519,color="black", size=0.5)

b

export::graph2pdf(x=b,file="/Users/linquan/MEDICAL/R/pan/实验:临床数据/figure/animal_volume.pdf",width=5.5,height=5)


geom_chicklet(aes(x=cancer_type,y=roc,fill=cancer_type),alpha=0.5,radius = grid:: unit(1, "mm"))+
  geom_errorbar(aes(x=cancer_type,ymin=low,ymax=up),col="black",width=0.3,size=0.2)+
  theme_classic2()+
  theme(axis.text.x = element_text(size=6,angle = 45,hjust = 1,color = "black"),
        axis.text.y = element_text(size=6,color = "black"),
        axis.ticks.y = element_blank(),
        panel.background=element_blank(),
        legend.position="none")


w1 <- read_xlsx("/Users/linquan/MEDICAL/R/pan/实验:临床数据/动物2.xlsx")

res <-  t_test(`Tumour Weight (g)`~group,data=w1)  

w11 <- w1 %>%   
  group_by(group) %>% 
  dplyr::summarise(mean=mean(`Tumour Weight (g)`),sd=sd(`Tumour Weight (g)`)) %>% 
  mutate(group=factor(group,levels=c("DMSO","Erastin","HTS07545","Erastin+HTS07545")))

d <-  ggplot(w11,aes(x=group,y=mean,fill=group,color=group))+
  geom_errorbar(aes(y=mean,ymin=mean,ymax=mean+sd,color=group),
                position = position_dodge(0.5),col="black",linewidth=0.5,width=0.2,size=0.1)+
  geom_chicklet(position = 'dodge',width = 0.4,alpha=0.8)+
  theme_classic()+
  ylim(0,1.8)+
  ylab("Tumour Weight (g)")+
  scale_fill_manual(values = c("#6F99ADFF","#0072B5FF","#7876B1FF","#BC3C29FF"))+
  scale_color_manual(values = c("#6F99ADFF","#0072B5FF","#7876B1FF","#BC3C29FF"))+
  theme(axis.text.x = element_text(size = 12,color = "black",angle = 45,hjust = 1),
        axis.text.y = element_text(size=14,color = "black"),
        axis.title.x = element_blank(),
        axis.title.y = element_text(size=12,color = "black"),
        legend.position = "none",
        plot.title = element_text(hjust=0.5))+
  annotate("text", x=1.5, y=1.35, label="**",color="black", size=5)+
  annotate("segment", x=1, xend=2, y=1.3,yend=1.3,color="black", size=0.5)+
  annotate("text", x=2, y=1.55, label="**",color="black", size=5)+
  annotate("segment", x=1, xend=3, y=1.5,yend=1.5,color="black", size=0.5)+
  annotate("text", x=2.5, y=1.75, label="***",color="black", size=5)+
  annotate("segment", x=1, xend=4, y=1.7,yend=1.7,color="black", size=0.5)

d


export::graph2pdf(x=d,file="/Users/linquan/MEDICAL/R/pan/实验:临床数据/figure/animal_w.pdf",width=5.5,height=5)   


### clinical ####

sur <- readxl::read_xlsx("/Users/linquan/MEDICAL/R/pan/实验:临床数据/生存.xlsx") 
library(survival)
library(survminer)
library(ggpubr)
fit_sqor <- survfit(formula = Surv(time = os.time,OS)~group,data=sur)
p1 <- ggsurvplot(fit_sqor,
                 data =sur,
                 risk.table = T,
                 pval = T,
                 palette = "nejm",
                 ggtheme = theme_pubr(),
                 surv.median.line = "hv")
p1
