# Supplementary material for: Comprehensive analysis of SQOR involvement in ferroptosis resistance of pancreatic ductal adenocarcinoma in hypoxic environments
Source: Front Immunol. 2025 May 1;16:1513589. doi: 10.3389/fimmu.2025.1513589 (PMC12078260; doi:10.3389/fimmu.2025.1513589)
Supplement: Supplementary file 1 [file DataSheet1.zip › data/experiment/PCR 2.xlsx]

## Sheet: 原始数据
Well	Fluor	Target	Content	Sample	Biological Set Name	Cq	Cq Mean	Cq Std. Dev	Starting Quantity (SQ)	Log Starting Quantity	SQ Mean	SQ Std. Dev	Set Point	Well Note
A1	SYBR	GAPDH	Unkn	1-1		16.03		0				0	72
A2	SYBR	GAPDH	Unkn	1-2		16.23		0				0	72
A3	SYBR	GAPDH	Unkn	1-3		15.97		0				0	72
A4	SYBR	GAPDH	Unkn	2-1		16.19		0				0	72
A5	SYBR	GAPDH	Unkn	2-2		15.9		0				0	72
A6	SYBR	GAPDH	Unkn	2-3		15.74		0				0	72
A7	SYBR	GAPDH	Unkn	3-1		15.73		0				0	72
A8	SYBR	GAPDH	Unkn	3-2		15.72		0				0	72
A9	SYBR	GAPDH	Unkn	3-3		15.89		0				0	72
A10	SYBR	SQOR	Unkn	1-1		25.46		0				0	72
A11	SYBR	SQOR	Unkn	1-2		25.37		0				0	72
A12	SYBR	SQOR	Unkn	1-3		25.55		0				0	72
B1	SYBR	SQOR	Unkn	2-1		25.22		0				0	72
B2	SYBR	SQOR	Unkn	2-2		25.37		0				0	72
B3	SYBR	SQOR	Unkn	2-3		25.24		0				0	72
B4	SYBR	SQOR	Unkn	3-1		26.46		0				0	72
B5	SYBR	SQOR	Unkn	3-2		26.13		0				0	72
B6	SYBR	SQOR	Unkn	3-3		26.22		0				0	72

## Sheet: 23256
序号	分组	GAPDH	SQOR	ΔCq	ΔΔCq	RQ（2-ΔΔCq）	Average	normalize
1	Control	16.03	25.46	9.43	0	1	1.0413	0.960341
		16.23	25.37	9.14	-0.29	1.22264		1.17415
		15.97	25.55	9.58	0.15	0.90125		0.865508
2	NCshRNA	16.19	25.22	9.03	-0.4	1.31951		1.26718
		15.9	25.37	9.47	0.04	0.972655		0.93408
		15.74	25.24	9.5	0.07	0.952638		0.914857
3	SQORshRNA	15.73	26.46	10.73	1.3	0.406126		0.39002
		15.72	26.13	10.41	0.98	0.50698		0.486873
		15.89	26.22	10.33	0.9	0.535887		0.514634

## Sheet: 引物信息
	基因名	双向引物序列
	SQOR	F 5′-AAGGTTTTTGCTGCGCCAAC-3′
		R 5′-ATAATGGTTCCTGGCCGCAT-3′
	GAPDH	F 5′-CTCGCTTCGGCAGCACA-3′
		R 5′-AACGCTTCACGAATTTGCGT-3′
