# Supplementary material for: Comprehensive analysis of SQOR involvement in ferroptosis resistance of pancreatic ductal adenocarcinoma in hypoxic environments
Source: Front Immunol. 2025 May 1;16:1513589. doi: 10.3389/fimmu.2025.1513589 (PMC12078260; doi:10.3389/fimmu.2025.1513589)
Supplement: Supplementary file 1 [file DataSheet1.zip › data/experiment/CCK8 2.xlsx]

## Sheet: shNC
原始数据														数据处理
Measurement count: 1 Filter: 450														空白孔平均值
	1	2	3	4	5	6	7	8	9	10	11	12		0.0821667
A	0.03	0.036	0.03	0.042	0.036	0.035	0.038	0.032	0.027	0.028	0.036	0.034		存活率	control	Erastin	erastin+fer-1
B	0.032	1.963	1.462	1.812	0.082	0.032	0.032	0.032	0.036	0.032	0.038	0.041		复孔1	1	0.733629	0.919716
C	0.031	1.826	1.488	1.801	0.095	0.036	0.036	0.036	0.035	0.036	0.04	0.036		复孔2	0.92716	0.747452	0.913868
D	0.034	1.866	1.546	1.685	0.084	0.036	0.036	0.036	0.034	0.036	0.042	0.035		复孔3	0.948427	0.77829	0.852193
E	0.042	1.889	1.423	1.823	0.077	0.039	0.039	0.039	0.039	0.039	0.035	0.037		复孔4	0.960656	0.712893	0.925565
F	0.032	1.716	1.439	1.725	0.083	0.029	0.029	0.029	0.032	0.029	0.036	0.03		复孔5	0.868675	0.7214	0.87346
G	0.038	1.793	1.403	1.708	0.072	0.041	0.041	0.041	0.035	0.041	0.03	0.038		复孔6	0.909615	0.70226	0.864422
H	0.039	0.039	0.036	0.035	0.038	0.036	0.032	0.039	0.037	0.039	0.039	0.036			0.935755
	1	2	3	4	5	6	7	8	9	10	11	12		normalize	106.866	78.3996	98.286
A	/	/	/	/	/	/	/	/	/	/	/	/			99.0814	79.8769	97.661
B	/	control	Erastin	erastin+fer-1	CCK8	/	/	/	/	/	/	/			101.354	83.1723	91.0701
C	/	control	Erastin	erastin+fer-1	CCK8	/	/	/	/	/	/	/			102.661	76.1837	98.911
D	/	control	Erastin	erastin+fer-1	CCK8	/	/	/	/	/	/	/			92.8314	77.0928	93.3428
E	/	control	Erastin	erastin+fer-1	CCK8	/	/	/	/	/	/	/			97.2064	75.0473	92.3769
F	/	control	Erastin	erastin+fer-1	CCK8	/	/	/	/	/	/	/
G	/	control	Erastin	erastin+fer-1	CCK8	/	/	/	/	/	/	/		Ave	100	78.2955	95.2746
H	/	/	/	/	/	/	/	/	/	/	/	/		SD	4.81843	2.9241	3.3998

## Sheet: shSQOR
原始数据														数据处理
Measurement count: 1 Filter: 450														空白孔平均值
	1	2	3	4	5	6	7	8	9	10	11	12		0.0821667
A	0.032	0.034	0.033	0.032	0.037	0.038	0.038	0.036	0.037	0.039	0.041	0.036		存活率	control	Erastin	erastin+fer-1
B	0.034	1.866	1.074	1.475	0.084	0.032	0.032	0.032	0.036	0.032	0.038	0.039		复孔1	1	0.556012	0.780809
C	0.036	1.854	1.148	1.531	0.092	0.036	0.036	0.036	0.032	0.036	0.04	0.036		复孔2	0.993273	0.597496	0.812202
D	0.034	1.766	1.186	1.488	0.077	0.036	0.036	0.036	0.037	0.036	0.032	0.038		复孔3	0.943941	0.618798	0.788097
E	0.037	1.739	1.086	1.566	0.071	0.031	0.031	0.031	0.038	0.031	0.035	0.037		复孔4	0.928805	0.562739	0.831823
F	0.036	1.905	1.046	1.486	0.082	0.038	0.038	0.038	0.032	0.038	0.032	0.032		复孔5	1.02186	0.540316	0.786976
G	0.038	1.835	1.165	1.423	0.087	0.041	0.041	0.041	0.033	0.041	0.03	0.034		复孔6	0.982622	0.607026	0.751658
H	0.039	0.037	0.036	0.034	0.038	0.033	0.032	0.039	0.034	0.032	0.039	0.036			0.978417
	1	2	3	4	5	6	7	8	9	10	11	12		normalize	102.206	56.8277	79.8033
A	/	/	/	/	/	/	/	/	/	/	/	/			101.518	61.0676	83.0118
B	/	control	Erastin	erastin+fer-1	CCK8	/	/	/	/	/	/	/			96.4763	63.2448	80.5481
C	/	control	Erastin	erastin+fer-1	CCK8	/	/	/	/	/	/	/			94.9293	57.5153	85.0172
D	/	control	Erastin	erastin+fer-1	CCK8	/	/	/	/	/	/	/			104.44	55.2235	80.4335
E	/	control	Erastin	erastin+fer-1	CCK8	/	/	/	/	/	/	/			100.43	62.0416	76.8239
F	/	control	Erastin	erastin+fer-1	CCK8	/	/	/	/	/	/	/
G	/	control	Erastin	erastin+fer-1	CCK8	/	/	/	/	/	/	/		Ave	100	59.3201	80.9396
H	/	/	/	/	/	/	/	/	/	/	/	/		SD	3.61113	3.2285	2.81284
