# Supplementary material for: Comprehensive analysis of SQOR involvement in ferroptosis resistance of pancreatic ductal adenocarcinoma in hypoxic environments
Source: Front Immunol. 2025 May 1;16:1513589. doi: 10.3389/fimmu.2025.1513589 (PMC12078260; doi:10.3389/fimmu.2025.1513589)
Supplement: Supplementary file 1 [file DataSheet1.zip › data/experiment/CCK8 1.xlsx]

## Sheet: Nor
原始数据														数据处理
Measurement count: 1 Filter: 450														空白孔平均值
	1	2	3	4	5	6	7	8	9	10	11	12		0.0865
A	0.03	0.036	0.03	0.042	0.036	0.035	0.038	0.032	0.027	0.028	0.036	0.034		存活率	BxPC3-control	BxPC3- Erastin	BxPC3-SAS	PANC1-control	PANC1-Erastin	PANC1-SAS
B	0.032	1.852	0.856	0.782	1.827	0.776	0.925	0.086	0.036	0.032	0.038	0.041		复孔1	1	0.435854	0.393939	1	0.396151	0.481758
C	0.031	1.719	0.736	0.703	1.723	0.712	0.963	0.093	0.035	0.036	0.04	0.036		复孔2	0.924667	0.367884	0.349193	0.940247	0.359379	0.503591
D	0.034	1.861	0.741	0.686	1.911	0.625	0.865	0.075	0.034	0.036	0.042	0.035		复孔3	1.0051	0.370717	0.339564	1.04826	0.309394	0.447285
E	0.042	1.813	0.912	0.853	1.782	0.803	0.756	0.089	0.039	0.039	0.035	0.037		复孔4	0.97791	0.467573	0.434155	0.974145	0.411663	0.38466
F	0.032	1.728	0.725	0.747	1.855	0.779	0.908	0.081	0.032	0.029	0.036	0.03		复孔5	0.929765	0.361654	0.374115	1.01609	0.397874	0.471991
G	0.038	1.771	0.855	0.705	1.755	0.745	0.938	0.095	0.035	0.041	0.03	0.038		复孔6	0.954121	0.435287	0.350326	0.958633	0.37834	0.489227
H	0.039	0.039	0.036	0.035	0.038	0.036	0.032	0.039	0.037	0.039	0.039	0.036			0.96526			0.989562
	1	2	3	4	5	6	7	8	9	10	11	12		normalize	103.599	45.154	40.8117	101.055	40.0329	48.684
A	/	/	/	/	/	/	/	/	/	/	/	/			95.7946	38.1125	36.176	95.0165	36.317	50.8903
B	/	BxPC3-control	BxPC3- Erastin	BxPC3-SAS	PANC1-control	PANC1-Erastin	PANC1-SAS	CCK8	/	/	/	/			104.127	38.4059	35.1785	105.932	31.2657	45.2003
C	/	BxPC3-control	BxPC3- Erastin	BxPC3-SAS	PANC1-control	PANC1-Erastin	PANC1-SAS	CCK8	/	/	/	/			101.311	48.4401	44.978	98.442	41.6005	38.8717
D	/	BxPC3-control	BxPC3- Erastin	BxPC3-SAS	PANC1-control	PANC1-Erastin	PANC1-SAS	CCK8	/	/	/	/			96.3227	37.467	38.7579	102.68	40.2071	47.6969
E	/	BxPC3-control	BxPC3- Erastin	BxPC3-SAS	PANC1-control	PANC1-Erastin	PANC1-SAS	CCK8	/	/	/	/			98.846	45.0954	36.2934	96.8744	38.233	49.4387
F	/	BxPC3-control	BxPC3- Erastin	BxPC3-SAS	PANC1-control	PANC1-Erastin	PANC1-SAS	CCK8	/	/	/	/
G	/	BxPC3-control	BxPC3- Erastin	BxPC3-SAS	PANC1-control	PANC1-Erastin	PANC1-SAS	CCK8	/	/	/	/		Ave	100	42.1125	38.6993	100	37.9427	46.797
H	/	/	/	/	/	/	/	/	/	/	/	/		SD	3.58449	4.67989	3.69971	4.01291	3.74661	4.32352

## Sheet: Hyp
原始数据														数据处理
Measurement count: 1 Filter: 450														空白孔平均值
	1	2	3	4	5	6	7	8	9	10	11	12		0.0978333
A	0.032	0.034	0.033	0.032	0.037	0.038	0.038	0.036	0.037	0.039	0.041	0.036		存活率	BxPC3-control	BxPC3- Erastin	BxPC3-SAS	PANC1-control	PANC1-Erastin	PANC1-SAS
B	0.034	1.893	1.354	1.375	1.934	1.552	1.282	0.105	0.036	0.032	0.038	0.039		复孔1	1	0.699749	0.711447	1	0.791958	0.644912
C	0.036	1.774	1.301	1.251	1.821	1.452	1.247	0.098	0.032	0.036	0.04	0.036		复孔2	0.933711	0.670226	0.642373	0.938459	0.737497	0.625851
D	0.034	1.866	1.505	1.388	1.942	1.386	1.388	0.104	0.037	0.036	0.032	0.038		复孔3	0.98496	0.783864	0.718689	1.00436	0.701552	0.702641
E	0.037	1.83	1.405	1.269	1.828	1.468	1.489	0.092	0.038	0.031	0.035	0.037		复孔4	0.964906	0.728159	0.6524	0.942271	0.74621	0.757647
F	0.036	1.78	1.447	1.203	1.836	1.427	1.225	0.095	0.032	0.038	0.032	0.032		复孔5	0.937053	0.751555	0.615635	0.946628	0.723881	0.613869
G	0.038	1.808	1.385	1.241	1.807	1.472	1.326	0.093	0.033	0.041	0.03	0.034		复孔6	0.952651	0.717018	0.636803	0.930834	0.748389	0.668875
H	0.039	0.037	0.036	0.034	0.038	0.033	0.032	0.039	0.034	0.032	0.039	0.036			0.962213			0.960425
	1	2	3	4	5	6	7	8	9	10	11	12		normalize	103.927	72.7229	73.9386	104.121	82.4591	67.1487
A	/	/	/	/	/	/	/	/	/	/	/	/			97.0378	69.6546	66.7599	97.7129	76.7886	65.164
B	/	BxPC3-control	BxPC3- Erastin	BxPC3-SAS	PANC1-control	PANC1-Erastin	PANC1-SAS	CCK8	/	/	/	/			102.364	81.4647	74.6912	104.574	73.046	73.1594
C	/	BxPC3-control	BxPC3- Erastin	BxPC3-SAS	PANC1-control	PANC1-Erastin	PANC1-SAS	CCK8	/	/	/	/			100.28	75.6754	67.802	98.1098	77.6959	78.8867
D	/	BxPC3-control	BxPC3- Erastin	BxPC3-SAS	PANC1-control	PANC1-Erastin	PANC1-SAS	CCK8	/	/	/	/			97.3852	78.1069	63.9811	98.5635	75.3709	63.9165
E	/	BxPC3-control	BxPC3- Erastin	BxPC3-SAS	PANC1-control	PANC1-Erastin	PANC1-SAS	CCK8	/	/	/	/			99.0062	74.5176	66.181	96.919	77.9227	69.6437
F	/	BxPC3-control	BxPC3- Erastin	BxPC3-SAS	PANC1-control	PANC1-Erastin	PANC1-SAS	CCK8	/	/	/	/
G	/	BxPC3-control	BxPC3- Erastin	BxPC3-SAS	PANC1-control	PANC1-Erastin	PANC1-SAS	CCK8	/	/	/	/		Ave	100	75.357	68.8923	100	77.2139	69.6532
H	/	/	/	/	/	/	/	/	/	/	/	/		SD	2.74546	4.12621	4.38862	3.41358	3.13674	5.60156
