# Supplementary material for: Comprehensive analysis of SQOR involvement in ferroptosis resistance of pancreatic ductal adenocarcinoma in hypoxic environments
Source: Front Immunol. 2025 May 1;16:1513589. doi: 10.3389/fimmu.2025.1513589 (PMC12078260; doi:10.3389/fimmu.2025.1513589)
Supplement: Supplementary file 1 [file DataSheet1.zip › data/experiment/MDA.xlsx]

## Sheet: MDA
Measurement count: 1 Filter: 532
OD532	1	2	3	4	5	6	7	8	9	10
A	0.056	0.051	1.542	1.552	1.865	1.842	1.625	1.617
B			1.481	1.472	1.872	1.866	1.561	1.582
C			1.421	1.455	2.164	2.086	1.511	1.502
D
E			1.485	1.467	2.603	2.611	2.087	2.065
F			1.488	1.462	2.536	2.585	1.824	1.842
G			1.402	1.397	2.442	2.415	1.71	1.722
H
Measurement count: 1 Filter: 600
OD600	1	2	3	4	5	6	7	8	9	10
A	0.054	0.049	0.327	0.326	0.27	0.296	0.216	0.183
B			0.225	0.39	0.253	0.285	0.219	0.211
C			0.251	0.363	0.256	0.264	0.197	0.206
D
E			0.274	0.261	0.226	0.208	0.231	0.24
F			0.27	0.207	0.212	0.236	0.214	0.217
G			0.24	0.288	0.24	0.224	0.215	0.237
H
样本名称	O.D.532nm				O.D.600nm				样本蛋白质浓度	样品浓度
	3	4	复孔平均OD	样本OD-零孔OD	3	4	复孔平均OD	样本OD-零孔OD	mg/mL	nmol/mgP
control-1	1.542	1.552	1.547	1.4935	0.327	0.326	0.3265	0.275	23.4	2.7996
control-2	1.481	1.472	1.4765	1.423	0.225	0.39	0.3075	0.256	26.5	2.36762
control-3	1.421	1.455	1.438	1.3845	0.251	0.363	0.307	0.2555	27.1	2.23981
样本名称	O.D.532nm				O.D.600nm				样本蛋白质浓度	样品浓度
	3	4	复孔平均OD	样本OD-零孔OD	3	4	复孔平均OD	样本OD-零孔OD	mg/mL	nmol/mgP
erastin-1	1.865	1.842	1.8535	1.8	0.27	0.296	0.283	0.2315	23.7	3.55814
erastin-2	1.872	1.866	1.869	1.8155	0.253	0.285	0.269	0.2175	25.6	3.35601
erastin-3	2.164	2.086	2.125	2.0715	0.256	0.264	0.26	0.2085	24.8	4.03876
样本名称	O.D.532nm				O.D.600nm				样本蛋白质浓度	样品浓度
	5	6	复孔平均OD	样本OD-零孔OD	5	6	复孔平均OD	样本OD-零孔OD	mg/mL	nmol/mgP
erastin+fer-1-1	1.625	1.617	1.621	1.5675	0.216	0.183	0.1995	0.148	25.6	2.98114
erastin+fer-1-2	1.561	1.582	1.5715	1.518	0.219	0.211	0.215	0.1635	25.3	2.87836
erastin+fer-1-3	1.511	1.502	1.5065	1.453	0.197	0.206	0.2015	0.15	25.9	2.70478
shSQOR
样本名称	O.D.532nm				O.D.600nm				样本蛋白质浓度	样品浓度
	5	6	复孔平均OD	样本OD-零孔OD	5	6	复孔平均OD	样本OD-零孔OD	mg/mL	nmol/mgP
control-1	1.485	1.467	1.476	1.4225	0.274	0.261	0.2675	0.216	24.4	2.65843
control-2	1.488	1.462	1.475	1.4215	0.27	0.207	0.2385	0.187	24.6	2.69801
control-3	1.402	1.397	1.3995	1.346	0.24	0.288	0.264	0.2125	27.8	2.19212
样本名称	O.D.532nm				O.D.600nm				样本蛋白质浓度	样品浓度
	7	8	复孔平均OD	样本OD-零孔OD	7	8	复孔平均OD	样本OD-零孔OD	mg/mL	nmol/mgP
erastin-1	2.603	2.611	2.607	2.5535	0.226	0.208	0.217	0.1655	23.6	5.44013
erastin-2	2.536	2.585	2.5605	2.507	0.212	0.236	0.224	0.1725	24.8	5.06092
erastin-3	2.442	2.415	2.4285	2.375	0.24	0.224	0.232	0.1805	23.4	5.04205
样本名称	O.D.532nm				O.D.600nm				样本蛋白质浓度	样品浓度
	7	8	复孔平均OD	样本OD-零孔OD	7	8	复孔平均OD	样本OD-零孔OD	mg/mL	nmol/mgP
erastin+fer-1-1	2.087	2.065	2.076	2.0225	0.231	0.24	0.2355	0.184	24.8	3.98565
erastin+fer-1-2	1.824	1.842	1.833	1.7795	0.214	0.217	0.2155	0.164	25.3	3.433
erastin+fer-1-3	1.71	1.722	1.716	1.6625	0.215	0.237	0.226	0.1745	25.6	3.125
