# Supplementary material for: Comprehensive analysis of SQOR involvement in ferroptosis resistance of pancreatic ductal adenocarcinoma in hypoxic environments
Source: Front Immunol. 2025 May 1;16:1513589. doi: 10.3389/fimmu.2025.1513589 (PMC12078260; doi:10.3389/fimmu.2025.1513589)
Supplement: Supplementary file 1 [file DataSheet1.zip › data/experiment/animal/tumor data.xlsx]

## Sheet: Sheet1
测量日期：	2024-01-09							测量日期：	2024-01-12							测量日期：	2024-01-15							测量日期：	2024-01-18							测量日期：	2024-01-21							测量日期：	2024-01-24							测量日期：	2024-01-27
Group	NO	BW/g	肿瘤体积			备注		Group	NO	BW/g	肿瘤体积			备注		Group	NO	BW/g	肿瘤体积			备注		Group	NO		肿瘤体积			备注		Group	NO	BW/g	肿瘤体积			备注		Group	NO	BW/g	肿瘤体积			备注		Group	NO
			a（mm）	b（mm）	V（mm3）						a（mm）	b（mm）	V（mm3）						a（mm）	b（mm）	V（mm3）						a（mm）	b（mm）	V（mm3）						a（mm）	b（mm）	V（mm3）						a（mm）	b（mm）	V（mm3）
DMSO	1	15.8	4.99	4.53	51.1996			DMSO	1	16.3	5.89	5.75	97.3691			DMSO	1	17.2	6.86	6.29	135.705			DMSO	1	17.9	7.25	7.03	179.151			DMSO	1	18.2	8.01	7.93	251.854			DMSO	1	18.5	9.25	9.05	378.799			DMSO	1
	2	16.4	4.86	4.62	51.8669				2	16.8	5.76	5.62	90.9631				2	17.8	6.45	5.91	112.643				2	17.8	7.31	7.11	184.768				2	18.6	8.16	7.96	258.515				2	19.1	9.86	9.52	446.808				2
	3	16.6	4.71	4.28	43.1398				3	16.1	5.69	4.89	68.0299				3	16.6	6.26	5.72	102.409				3	16.8	7.46	7.28	197.684				3	17.2	8.21	8.07	267.338				3	18.5	9.03	8.86	354.426				3
	4	15.8	4.68	4.42	45.7152				4	17.1	5.66	5.11	73.8972				4	17.5	6.55	5.81	110.551				4	17.7	7.13	7.01	175.184				4	18.3	8.06	7.86	248.972				4	19.3	8.86	8.07	288.503				4
	5	16.7	5.39	5.26	74.5642	53.2971			5	17.3	6.13	6.04	111.816	88.4151			5	17.6	7.25	6.71	163.212	124.904			5	17.5	8.13	7.58	233.56	194.069			5	18.2	8.43	8.11	277.229	260.782			5	18.9	9.92	8.86	389.358	371.579			5
Erastin	6	16.5	4.92	4.67	53.6499			Erastin	6	17.4	5.86	5.17	78.3157			Erastin	6	17.1	7.85	5.42	115.302			Erastin	6	17.9	8.35	6.13	156.884			Erastin	6	18.4	9.15	6.89	217.185			Erastin	6	18.4	9.67	7.16	247.869			Erastin	6
	7	16.2	4.9	4.87	58.1064				7	16.8	6.16	5.94	108.673				7	17.5	7.92	6.42	163.217				7	17.2	8.41	7.43	232.137				7	17.9	9.22	8.21	310.733				7	18.3	10.03	9.15	419.868				7
	8	15.3	4.87	4.86	57.5137				8	16.9	5.93	5.61	93.3148				8	17.2	7.66	5.72	125.311				8	18.1	8.22	6.93	197.382				8	18.3	9.06	7.55	258.221				8	18.9	9.65	8.13	318.918				8
	9	15.8	5.07	5.03	64.1378				9	17.3	5.87	5.58	91.3853				9	17.6	7.56	5.71	123.243				9	18.6	8.14	6.82	189.305				9	19.1	8.87	7.45	246.154				9	19.4	9.23	8.22	311.828				9
	10	16.3	5.03	4.68	55.0845	57.6985			10	17.2	5.75	5.17	76.8456	89.707			10	17.1	7.03	5.42	103.258	126.066			10	17.6	7.86	6.58	170.155	189.173			10	18.9	8.44	7.14	215.134	249.485			10	19.3	9.16	7.83	280.795	315.856			10
HTS07545	11	16.5	5.02	4.55	51.9633			HTS07545	11	16.9	5.72	5.86	98.2113			HTS07545	11	17.6	7.01	6.41	144.014			HTS07545	11	18.2	7.85	7.36	212.616			HTS07545	11	18.5	8.46	8.12	278.903			HTS07545	11	18.5	9.14	8.86	358.743			HTS07545	11
	12	16.1	5.11	4.48	51.2799				12	16.9	5.92	5.76	98.2057				12	17.7	7.16	6.02	129.741				12	18.1	7.56	6.86	177.885				12	18.6	8.02	7.23	209.614				12	18.8	8.65	7.85	266.517				12
	13	17.1	5.06	4.86	59.7576				13	17.6	5.91	5.67	95				13	17.9	7.25	6.18	138.447				13	17.2	7.93	7.06	197.63				13	17.9	8.53	7.86	263.49				13	17.8	9.22	8.43	327.609				13
	14	17.7	4.86	4.53	49.8658				14	17.8	5.86	4.87	69.4905				14	17.4	6.85	5.33	97.3005				14	18.3	7.23	5.89	125.412				14	18.8	7.87	6.15	148.832				14	19.4	8.77	6.86	206.356				14
	15	16.3	5.38	5.01	67.5193	56.0772			15	16.5	6.01	5.59	93.9005	90.9616			15	17.6	7.03	6.04	128.233	127.547			15	18.1	7.65	6.88	181.054	178.919			15	18.8	8.55	7.66	250.838	230.335			15	19.3	9.31	8.02	299.411	291.727			15
Erastin+HTS07545	16	16.5	5.96	4.79	68.3734			Erastin+HTS07545	16	16.9	6.08	4.86	71.8036			Erastin+HTS07545	16	17.2	6.28	5.02	79.1293			Erastin+HTS07545	16	17.9	6.47	5.22	88.1486			Erastin+HTS07545	16	18.6	6.66	5.43	98.1847			Erastin+HTS07545	16	18.2	6.89	5.62	108.808			Erastin+HTS07545	16
	17	16.2	5.03	4.46	50.0274				17	17.3	5.13	4.59	54.0397				17	18.1	5.23	4.79	59.9988				17	18.5	5.38	4.96	66.1783				17	18.9	5.57	5.01	69.9038				17	19.3	5.73	5.06	73.3543				17
	18	15.6	4.89	3.89	36.998				18	16.8	5.07	4.01	40.7631				18	17.5	5.17	4.08	43.0309				18	17.2	5.23	4.29	48.1267				18	17.9	5.43	4.69	59.7194				18	18.6	5.89	4.87	69.8463				18
	19	16.4	5.84	3.76	41.2818				19	17.2	6.08	3.88	45.7654				19	17.4	6.14	4.01	49.3659				19	17.3	6.54	4.25	59.0644				19	17.6	6.95	4.36	66.0584				19	18.8	7.93	4.51	80.6485				19
	20	17.1	5.28	4.42	51.5761	49.6513			20	17.8	5.92	4.58	62.0901	54.8924			20	18.3	6.07	4.86	71.6855	60.6421			20	18.1	6.37	5.02	80.2633	68.3562			20	18.8	6.86	5.11	89.5645	76.6862			20	19.5	7.03	5.24	96.5135	85.8342			20
接种日期：	2024-01-02		7					接种日期：	2024-01-02		10					接种日期：	2024-01-02		13					接种日期：	2024-01-02		16					接种日期：	2024-01-02		19					接种日期：	2024-01-02		22					接种日期：	2024-01-02
[truncated: 18 more columns]
